# Supplementary material for: Hamster PIWI proteins bind to piRNAs with stage-specific size variations during oocyte maturation
Source: Nucleic Acids Res. 2021 Feb 15;49(5):2700–20. doi: 10.1093/nar/gkab059 (PMC7969018; doi:10.1093/nar/gkab059)
Supplement: gkab059_Supplemental_Files [file gkab059_supplemental_files.zip]

Archive with 7 entries (7 files):
- 201215_ManuscriptFigure_Ishino_NAR_FigS8.pdf
- 201215_ManuscriptFigure_Ishino_NAR_SupFigs.pdf
- Supplemental Figures.docx
- TableS1.xlsx
- TableS2.xlsx
- TableS3.xlsx
- TableS4.xlsx
