# Supplementary material for: Hamster PIWI proteins bind to piRNAs with stage-specific size variations during oocyte maturation
Source: Nucleic Acids Res. 2021 Feb 15;49(5):2700–20. doi: 10.1093/nar/gkab059 (PMC7969018; doi:10.1093/nar/gkab059)
Supplement: gkab059_Supplemental_Files [file gkab059_supplemental_files.zip › TableS1.xlsx]

## Sheet: Reads
	Sequel raw reads		polished Sequel reads
Number of reads	12586368		8957271
Total Bases	234079417624		118229107194
Coverage (2.5Gb)	93.6318		47.2916
Max length	225226		65535
Min length	50		500
Average length	18597.8		13199.2
N10	46646	422154	37153	269328
N20	39659	970508	31004	620374
N30	35359	1597485	26988	1029810
N40	32142	2292726	23080	1502938
N50	29513	3053500	19413	2061746
N60	26841	3883122	16115	2730037
N70	22718	4823737	12979	3546302
N80	17327	5996473	9902	4586019
N90	11041	7662185	6659	6028787
N99	2834	10890109	2609	8339269
