# Supplementary material for: Hamster PIWI proteins bind to piRNAs with stage-specific size variations during oocyte maturation
Source: Nucleic Acids Res. 2021 Feb 15;49(5):2700–20. doi: 10.1093/nar/gkab059 (PMC7969018; doi:10.1093/nar/gkab059)
Supplement: gkab059_Supplemental_Files [file gkab059_supplemental_files.zip › TableS2.xlsx]

## Sheet: hamster.sequel.draft-20200302.d
chromosome	assembly name	contig name	start position	end position	strand	reference scaffold name	reference start position	reference end position
chr1	falcon	000484F	1	586553	+	HiC_scaffold_16	7681	679067
chr1	falcon	000457F	28651	295533	-	HiC_scaffold_16	679068	883421
chr1	gap		1	500	+	HiC_scaffold_16
chr1	falcon	000364F	10951	1059725	+	HiC_scaffold_16	883922	1748259
chr1	gap		1	500	+	HiC_scaffold_16
chr1	falcon	000144F	1	5632105	+	HiC_scaffold_16	1748760	7233876
chr1	gap		1	1817	+	HiC_scaffold_16
chr1	falcon	000582F	1	391477	+	HiC_scaffold_16	7235694	7644144
chr1	gap		1	17686	+	HiC_scaffold_16
chr1	falcon	000242F	1	1897450	+	HiC_scaffold_16	7661831	9553494
chr1	subsequence of a corrected read	GGAGAACTGAGGGGGGACAGAAAGCTGAAGTTTATTTTTGTAAGCTTCC				HiC_scaffold_16	9553495	9560590
chr1	falcon	000497F	175955	560430	+	HiC_scaffold_16	9560591	10051720
chr1	falcon	000204F	35336	248737	+	HiC_scaffold_16	10051721	10200984
chr1	gap		1	500	+	HiC_scaffold_16
chr1	falcon	000452F	1	707132	+	HiC_scaffold_16	10201485	10752916
chr1	gap		1	500	+	HiC_scaffold_16
chr1	falcon	000372F	316921	1152062	+	HiC_scaffold_16	10753417	11621318
chr1	gap		1	7260	+	HiC_scaffold_16
chr1	falcon	000328F	1	1077405	+	HiC_scaffold_16	11628579	12739183
chr1	gap		1	7906	+	HiC_scaffold_16
chr1	falcon	000231F	1	3142160	+	HiC_scaffold_16	12747090	15786090
chr1	gap		1	499	+	HiC_scaffold_16
chr1	falcon	000213F	254362	3526640	+	HiC_scaffold_16	15786590	19110281
chr1	gap		1	21022	+	HiC_scaffold_16
chr1	falcon	000468F	1	196482	+	HiC_scaffold_16	19131304	19297433
chr1	gap		1	500	+	HiC_scaffold_16
chr1	falcon	000441F	1	359997	+	HiC_scaffold_16	19297934	19493278
chr1	gap		1	7085	+	HiC_scaffold_16
chr1	falcon	000683F	1	256548	+	HiC_scaffold_16	19500364	19753115
chr1	gap		1	9117	+	HiC_scaffold_16
chr1	falcon	000133F	75691	1599583	-	HiC_scaffold_16	19762233	21382978
chr1	gap		1	27442	+	HiC_scaffold_16
chr1	falcon	000977F	1	60758	+	HiC_scaffold_16	21410421
chr1	gap		1	10000	+	HiC_scaffold_16
chr1	falcon	001115F	1	118050	+	HiC_scaffold_16	21425919
chr1	gap		1	10000	+	HiC_scaffold_16
chr1	falcon	000504F	1	486604	+	HiC_scaffold_16	21459729
chr1	gap		1	10000	+	HiC_scaffold_16
chr1	falcon	002370F	1	27273	+	HiC_scaffold_16	21959186	21964245
chr1	gap		1	39657	+	HiC_scaffold_16
chr1	falcon	001038F	1	124245	+	HiC_scaffold_16	22003903	22148781
chr1	gap		1	7708	+	HiC_scaffold_16
chr1	falcon	000046F	1	10629933	+	HiC_scaffold_16	22156490	33022995
chr1	gap		1	5120	+	HiC_scaffold_16
chr1	falcon	000182F	736743	4249162	+	HiC_scaffold_16	33028116	36604870
chr1	gap		1	12904	+	HiC_scaffold_16
chr1	falcon	000545F	1	430094	+	HiC_scaffold_16	36617775	37041999
chr1	gap		1	8109	+	HiC_scaffold_16
chr1	falcon	000251F	1	2611851	+	HiC_scaffold_16	37050109	39689075
chr1	gap		1	13340	+	HiC_scaffold_16
chr1	falcon	000318F	1	1644088	+	HiC_scaffold_16	39702416	41392138
chr1	gap		1	8049	+	HiC_scaffold_16
chr1	falcon	000042F	2478709	3631930	-	HiC_scaffold_16	41400188	42577688
chr1	falcon	000329F	1	1556063	+	HiC_scaffold_16	42577689	44151685
chr1	gap		1	500	+	HiC_scaffold_16
chr1	falcon	000034F	19791	14104184	+	HiC_scaffold_16	44152186	58706842
chr1	gap		1	7389	+	HiC_scaffold_16
chr1	falcon	000174F	1	4469547	+	HiC_scaffold_16	58714232	63185131
chr1	gap		1	15855	+	HiC_scaffold_16
chr1	falcon	000166F	1	4741830	+	HiC_scaffold_16	63200987	68170394
chr1	gap		1	27773	+	HiC_scaffold_16
chr1	falcon	000091F	1	8426292	+	HiC_scaffold_16	68198168	76787415
chr1	gap		1	24671	+	HiC_scaffold_16
chr1	falcon	000009F	1	18919549	+	HiC_scaffold_16	76812087	96149439
chr1	gap		1	5707	+	HiC_scaffold_16
chr1	falcon	000347F	1	1428978	+	HiC_scaffold_16	96155147	97610224
chr1	gap		1	13723	+	HiC_scaffold_16
chr1	falcon	000041F	1	12991069	+	HiC_scaffold_16	97623948	110946318
chr1	gap		1	8446	+	HiC_scaffold_16
chr1	falcon	000212F	1	3533511	+	HiC_scaffold_16	110954765	114594271
chr1	gap		1	19368	+	HiC_scaffold_16
chr1	falcon	000054F	1	10793224	+	HiC_scaffold_16	114613640	125689347
chr1	falcon	000531F	3306	454459	+	HiC_scaffold_16	125689348	126196439
chr1	gap		1	507	+	HiC_scaffold_16
chr1	falcon	000188F	1	876413	+	HiC_scaffold_16	126196947	127106287
chr1	gap		1	7416	+	HiC_scaffold_16
chr1	falcon	000402F	1	955378	+	HiC_scaffold_16	127113704	128125539
chr1	falcon	000130F	161327	6042313	+	HiC_scaffold_16	128125540	134150095
chr1	gap		1	8016	+	HiC_scaffold_16
chr1	falcon	000060F	1	10463776	+	HiC_scaffold_16	134158112	144864221
chr1	gap		1	8025	+	HiC_scaffold_16
chr1	falcon	000035F	32064	10612044	+	HiC_scaffold_16	144872247
chr1	gap		1	10000	+	HiC_scaffold_16
chr1	falcon	000390F	1	1002908	+	HiC_scaffold_16	155745234	156740262
chr1	gap		1	652	+	HiC_scaffold_16
chr1	falcon	000311F	1	1787224	+	HiC_scaffold_16	156740915	158364997
chr2	falcon	000592F	1	377446	+	HiC_scaffold_14	1	344190
chr2	falcon	000140F	1	689832	-	HiC_scaffold_14	344191	1096645
chr2	falcon	000435F	42362	771658	+	HiC_scaffold_14	1096646	1609021
chr2	falcon	000185F	1	4217309	+	HiC_scaffold_14	1609022	5784168
chr2	gap		1	4546	+	HiC_scaffold_14
chr2	falcon	000008F	1	19884822	+	HiC_scaffold_14	5788715	26054938
chr2	gap		1	501	+	HiC_scaffold_14
chr2	falcon	000081F	1	9049130	+	HiC_scaffold_14	26055440	35216794
chr2	gap		1	1765	+	HiC_scaffold_14
chr2	falcon	000080F	1	6289368	-	HiC_scaffold_14	35218560	41721953
chr2	gap		1	9904	+	HiC_scaffold_14
chr2	falcon	000461F	309938	630770	+	HiC_scaffold_14	41731858	42083134
chr2	falcon	000197F	77361	3909103	+	HiC_scaffold_14	42083135	46068987
chr2	falcon	000181F	21	4263883	+	HiC_scaffold_14	46068988	50456908
chr2	gap		1	30101	+	HiC_scaffold_14
chr2	falcon	000039F	1	13235795	+	HiC_scaffold_14	50487010	63965772
chr2	gap		1	499	+	HiC_scaffold_14
chr2	falcon	000239F	1	3052675	+	HiC_scaffold_14	63966272	66960159
chr2	gap		1	500	+	HiC_scaffold_14
chr2	falcon	000275F	12988	2290566	+	HiC_scaffold_14	66960660	68990046
chr2	gap		1	500	+	HiC_scaffold_14
chr2	falcon	000115F	814	6715047	+	HiC_scaffold_14	68990547	75751552
chr2	gap		1	374	+	HiC_scaffold_14
chr2	falcon	000121F	1	641413	+	HiC_scaffold_14	75751927	76432954
chr2	gap		1	685	+	HiC_scaffold_14
chr2	falcon	000147F	1	5447046	+	HiC_scaffold_14	76433640
chr2	gap		1	10000	+	HiC_scaffold_14
chr2	falcon	000312F	1	1751465	+	HiC_scaffold_14	81942147	83703190
chr2	gap		1	2278	+	HiC_scaffold_14
chr2	falcon	000027F	208	14726910	+	HiC_scaffold_14	83705469	98830411
chr2	gap		1	8128	+	HiC_scaffold_14
chr2	falcon	000825F	1	197098	+	HiC_scaffold_14	98838540	98950389
chr2	gap		1	500	+	HiC_scaffold_14
chr2	falcon	000003F	88578	22775273	+	HiC_scaffold_14	98950890	122442117
chr2	falcon	000025F	1323	15378484	+	HiC_scaffold_14	122442118	138353912
chr2	subsequence of a corrected read	GGAAACAAAATCAGGGCATCCATTCTGCGGATATCTCCTATAGAGAGTAAACTGAGGCATGAGAAAGTTTTTTTTTATTTTCCATTTTAAATTTAGATAAGAAACAAGGTTGCTTCACAAGTCAGTACGAGGTCCCTCTCCCTTTCCCTCCCCTCCTCCCGTGCCCTCCCCCCATCCCCCCCCCGTTATCCCCTCATTCCCCCAGGGAGGGTGAGGCCCTCCATGGGGGTGTCCATAGTCTGTCATTTCATATAGGGCAGGGCCTAGACCCTTCCCCAAGAGTTCAGGGTGAGAGTGCACCTCACATTGTTCTATGGGAGTCCAGAGACCGTGTGTATACTTGGGATGGGTACTGATCTGCT				HiC_scaffold_14	138353913	138353912
chr2	falcon	000284F	300	2159844	+	HiC_scaffold_14	138353913	140526097
chr2	falcon	000321F	78	1626835	+	HiC_scaffold_14	140526098	142220266
chr2	falcon	000497F	7005	168210	+	HiC_scaffold_14	142220267	142374643
chr2	gap		1	7439	+	HiC_scaffold_14
chr2	falcon	000642F	1	298487	+	HiC_scaffold_14	142382083	142691467
chr2	gap		1	19799	+	HiC_scaffold_14
chr2	falcon	000521F	18	463328	+	HiC_scaffold_14	142711267	143205951
chr2	falcon	000616F	1	305886	+	HiC_scaffold_14	143205952	143540314
chr2	falcon	000030F	1	14734960	+	HiC_scaffold_14	143540315	158839776
chr3	falcon	000001F	1	25233264	+	HiC_scaffold_17	1
chr3	gap		1	10000	+	HiC_scaffold_17
chr3	falcon	000136F	1	5542034	+	HiC_scaffold_17	25319561	30908838
chr3	falcon	000011F	1	18310114	+	HiC_scaffold_17	30908839	50012861
chr3	gap		1	7834	+	HiC_scaffold_17
chr3	falcon	000196F	107	3924259	+	HiC_scaffold_17	50020696	54060255
chr3	gap		1	9299	+	HiC_scaffold_17
chr3	falcon	000016F	34761	16913623	+	HiC_scaffold_17	54069555	71440982
chr3	gap		1	8555	+	HiC_scaffold_17
chr3	falcon	000103F	1	7416981	+	HiC_scaffold_17	71449538	79122605
chr3	gap		1	7702	+	HiC_scaffold_17
chr3	falcon	000536F	1	468325	+	HiC_scaffold_17	79130308	79506171
chr3	falcon	000182F	1	699703	-	HiC_scaffold_17	79506172	80257242
chr3	falcon	000206F	38681	3060765	+	HiC_scaffold_17	80257243	83405230
chr3	gap		1	7251	+	HiC_scaffold_17
chr3	falcon	000218F	58229	3381417	+	HiC_scaffold_17	83412482	86818498
chr3	gap		1	8037	+	HiC_scaffold_17
chr3	falcon	000230F	501	3192630	+	HiC_scaffold_17	86826536	90145664
chr3	gap		1	977	+	HiC_scaffold_17
chr3	falcon	000159F	6791	4866412	+	HiC_scaffold_17	90146642	95404240
chr3	falcon	000052F	244997	11059275	+	HiC_scaffold_17	95404241	106579280
chr3	subsequence of a corrected read	CTGGAATAAAGGAACCTCAGCTTAAAAATGCTTCCTTCAGATTGGCCCGTAGGTGTGAGGAGC				HiC_scaffold_17	106579281	106579327
chr3	falcon	000162F	1	4815025	+	HiC_scaffold_17	106579328
chr3	gap		1	10000	+	HiC_scaffold_17
chr3	falcon	000099F	1	7928744	+	HiC_scaffold_17	111629131	119889055
chr3	falcon	000026F	419	15388079	+	HiC_scaffold_17	119889056	135842976
chr3	falcon	000517F	3005	453739	+	HiC_scaffold_17	135842977	136327675
chr3	gap		1	7611	+	HiC_scaffold_17
chr3	falcon	000043F	1	12671037	+	HiC_scaffold_17	136335287	149146624
chr3	gap		1	500	+	HiC_scaffold_17
chr3	falcon	000459F	1	673966	+	HiC_scaffold_17	149147125	149737909
chr3	gap		1	500	+	HiC_scaffold_17
chr3	falcon	000250F	1	2668574	+	HiC_scaffold_17	149738410	152313533
chr3	gap		1	26078	+	HiC_scaffold_17
chr3	falcon	000897F	1	170284	+	HiC_scaffold_17	152339612	152483542
chr3	gap		1	77	+	HiC_scaffold_17
chr3	falcon	000161F	1	4801766	+	HiC_scaffold_17	152483620	157194130
chr4	falcon	000143F	1	5648125	+	HiC_scaffold_5	1	5771123
chr4	gap		1	14195	+	HiC_scaffold_5
chr4	falcon	000158F	1	4763458	+	HiC_scaffold_5	5785319	10823291
chr4	gap		1	499	+	HiC_scaffold_5
chr4	falcon	000259F	1	1982545	-	HiC_scaffold_5	10823791	12459654
chr4	gap		1	11405	+	HiC_scaffold_5
chr4	falcon	000481F	160371	456313	+	HiC_scaffold_5	12471060	12770296
chr4	gap		1	500	+	HiC_scaffold_5
chr4	falcon	000077F	1	9138869	+	HiC_scaffold_5	12770797	21993692
chr4	gap		1	500	+	HiC_scaffold_5
chr4	falcon	000388F	46058	1055302	+	HiC_scaffold_5	21994193	23026364
chr4	gap		1	3119	+	HiC_scaffold_5
chr4	falcon	000165F	1	4758682	+	HiC_scaffold_5	23029484	27969559
chr4	falcon	000146F	667362	5477212	+	HiC_scaffold_5	27969560	32819206
chr4	gap		1	500	+	HiC_scaffold_5
chr4	falcon	000638F	1	241703	+	HiC_scaffold_5	32819707	32995989
chr4	gap		1	22424	+	HiC_scaffold_5
chr4	falcon	000703F	38361	91929	+	HiC_scaffold_5	33018414	33076542
chr4	gap		1	6176	+	HiC_scaffold_5
chr4	falcon	000249F	1	2677104	+	HiC_scaffold_5	33082719	35852030
chr4	gap		1	500	+	HiC_scaffold_5
chr4	falcon	000154F	155979	5046034	+	HiC_scaffold_5	35852531	40876705
chr4	gap		1	3805	+	HiC_scaffold_5
chr4	falcon	000350F	1	1390809	+	HiC_scaffold_5	40880511	42127407
chr4	falcon	000276F	6577	2265482	+	HiC_scaffold_5	42127408	44435343
chr4	gap		1	9865	+	HiC_scaffold_5
chr4	falcon	000222F	1	3301786	+	HiC_scaffold_5	44445209	47770109
chr4	gap		1	175	+	HiC_scaffold_5
chr4	falcon	000170F	1	4568271	+	HiC_scaffold_5	47770285	52320051
chr4	gap		1	3578	+	HiC_scaffold_5
chr4	falcon	000437F	1	797937	+	HiC_scaffold_5	52323630	53062332
chr4	falcon	000192F	80402	4081166	+	HiC_scaffold_5	53062333	57142699
chr4	gap		1	8478	+	HiC_scaffold_5
chr4	falcon	000224F	1	3242736	+	HiC_scaffold_5	57151178	60401810
chr4	gap		1	501	+	HiC_scaffold_5
chr4	falcon	000220F	352139	3350498	+	HiC_scaffold_5	60402312	63293802
chr4	gap		1	500	+	HiC_scaffold_5
chr4	falcon	000720F	1	226677	+	HiC_scaffold_5	63294303	63469730
chr4	gap		1	8044	+	HiC_scaffold_5
chr4	falcon	000004F	7	20646533	+	HiC_scaffold_5	63477775	84732822
chr4	gap		1	7820	+	HiC_scaffold_5
chr4	falcon	000049F	145	11089655	+	HiC_scaffold_5	84740643	96258777
chr4	falcon	000198F	1	3945754	+	HiC_scaffold_5	96258778	100079090
chr4	gap		1	8639	+	HiC_scaffold_5
chr4	falcon	000416F	1	813508	+	HiC_scaffold_5	100087730	100937278
chr4	gap		1	8014	+	HiC_scaffold_5
chr4	falcon	000000F	1	25639206	+	HiC_scaffold_5	100945293	127220383
chr4	gap		1	2092	+	HiC_scaffold_5
chr4	falcon	000172F	1	4552453	+	HiC_scaffold_5	127222476	131814787
chr4	gap		1	689	+	HiC_scaffold_5
chr4	falcon	000150F	1	5291852	+	HiC_scaffold_5	131815477	137107746
chr5	falcon	000142F	1	5624441	+	HiC_scaffold_9	1	5657204
chr5	gap		1	6481	+	HiC_scaffold_9
chr5	falcon	000262F	3816	2461928	+	HiC_scaffold_9	5663686	8139108
chr5	gap		1	10620	+	HiC_scaffold_9
chr5	falcon	000238F	1	3039661	+	HiC_scaffold_9	8149729	11217876
chr5	falcon	000002F	15477	17633046	+	HiC_scaffold_9	11217877	29272759
chr5	falcon	000058F	1	10597359	+	HiC_scaffold_9	29272760	40096321
chr5	gap		1	7270	+	HiC_scaffold_9
chr5	falcon	000116F	7	6721333	+	HiC_scaffold_9	40103592	47026006
chr5	gap		1	14685	+	HiC_scaffold_9
chr5	falcon	000021F	13522125	15778618	-	HiC_scaffold_9	47040692	49417578
chr5	gap		1	7578	+	HiC_scaffold_9
chr5	falcon	000006F	1	20996585	+	HiC_scaffold_9	49425157	70864013
chr5	falcon	000012F	1	17788885	+	HiC_scaffold_9	70864014	89342344
chr5	gap		1	8021	+	HiC_scaffold_9
chr5	falcon	000245F	1	2755889	+	HiC_scaffold_9	89350366	92220311
chr5	gap		1	50	+	HiC_scaffold_9
chr5	falcon	000438F	1	775273	+	HiC_scaffold_9	92220362	93002419
chr5	gap		1	5419	+	HiC_scaffold_9
chr5	falcon	000195F	1	3976367	+	HiC_scaffold_9	93007839	97096912
chr5	subsequence of a corrected read	CTGTCAGGATAGACTGCAGACAGTGAGTGTTTAACACTGTGGAGGATGT				HiC_scaffold_9	97096913	97097412
chr5	falcon	000202F	1	3822540	+	HiC_scaffold_9	97097413	100616944
chr5	gap		1	26521	+	HiC_scaffold_9
chr5	falcon	000052F	1	239039	+	HiC_scaffold_9	100643466	100878276
chr5	gap		1	5381	+	HiC_scaffold_9
chr5	falcon	000002F	17657928	23750703	+	HiC_scaffold_9	100883658	106921021
chr5	gap		1	14604	+	HiC_scaffold_9
chr5	falcon	000059F	630661	10653164	+	HiC_scaffold_9	106935626	117176881
chr5	gap		1	8739	+	HiC_scaffold_9
chr5	falcon	000024F	1	15584437	+	HiC_scaffold_9	117185621	133094598
chr6	falcon	000367F	1	1177383	+	HiC_scaffold_13	1	996671
chr6	gap		1	2262	+	HiC_scaffold_13
chr6	falcon	000135F	1	5777853	+	HiC_scaffold_13	998934	6628207
chr6	gap		1	499	+	HiC_scaffold_13
chr6	falcon	000296F	1	1983052	+	HiC_scaffold_13	6628707	8633383
chr6	gap		1	2450	+	HiC_scaffold_13
chr6	falcon	000467F	1	483065	+	HiC_scaffold_13	8635834	9097365
chr6	gap		1	2325	+	HiC_scaffold_13
chr6	falcon	000084F	444	8913275	+	HiC_scaffold_13	9099691	18143777
chr6	gap		1	68	+	HiC_scaffold_13
chr6	falcon	000718F	1	217904	+	HiC_scaffold_13	18143846	18393793
chr6	falcon	000076F	1	9360244	+	HiC_scaffold_13	18393794	28161989
chr6	falcon	000219F	12267	3341668	+	HiC_scaffold_13	28161990	31569461
chr6	falcon	000124F	2	6218713	+	HiC_scaffold_13	31569462	37925145
chr6	gap		1	1232	+	HiC_scaffold_13
chr6	falcon	000042F	3639637	12779646	+	HiC_scaffold_13	37926378	47198059
chr6	gap		1	530	+	HiC_scaffold_13
chr6	falcon	000392F	1	1019505	+	HiC_scaffold_13	47198590	47817710
chr6	gap		1	7054	+	HiC_scaffold_13
chr6	falcon	000289F	3348	2120244	+	HiC_scaffold_13	47824765	50041772
chr6	gap		1	7947	+	HiC_scaffold_13
chr6	falcon	000412F	1	884705	+	HiC_scaffold_13	50049720	50984316
chr6	gap		1	7891	+	HiC_scaffold_13
chr6	falcon	000440F	1	717877	+	HiC_scaffold_13	50992208	51723050
chr6	gap		1	3501	+	HiC_scaffold_13
chr6	falcon	000658F	2804	114142	+	HiC_scaffold_13	51726552	51829780
chr6	gap		1	27774	+	HiC_scaffold_13
chr6	falcon	000368F	46812	1216279	+	HiC_scaffold_13	51857555	53052863
chr6	falcon	000199F	1	3924852	+	HiC_scaffold_13	53052864	56986021
chr6	gap		1	1949	+	HiC_scaffold_13
chr6	falcon	000330F	1	1603475	+	HiC_scaffold_13	56987971	58638788
chr6	gap		1	7835	+	HiC_scaffold_13
chr6	falcon	000291F	1	1266415	+	HiC_scaffold_13	58646624	59931950
chr6	gap		1	500	+	HiC_scaffold_13
chr6	falcon	000345F	1	1426943	+	HiC_scaffold_13	59932451	61339396
chr6	falcon	000509F	315291	515610	-	HiC_scaffold_13	61339397	61562063
chr6	gap		1	36380	+	HiC_scaffold_13
chr6	falcon	000032F	248	14394033	+	HiC_scaffold_13	61598444	76290617
chr6	gap		1	500	+	HiC_scaffold_13
chr6	falcon	000306F	1	1853291	+	HiC_scaffold_13	76291118	78174694
chr6	gap		1	2845	+	HiC_scaffold_13
chr6	falcon	000057F	1	10719182	+	HiC_scaffold_13	78177540	89178752
chr6	gap		1	8336	+	HiC_scaffold_13
chr6	falcon	000308F	81461	1771215	+	HiC_scaffold_13	89187089	90945027
chr6	gap		1	7397	+	HiC_scaffold_13
chr6	falcon	000351F	1	1360575	+	HiC_scaffold_13	90952425	92163022
chr6	gap		1	8219	+	HiC_scaffold_13
chr6	falcon	000040F	269333	2385656	+	HiC_scaffold_13	92171242	94376685
chr6	gap		1	7940	+	HiC_scaffold_13
chr6	falcon	000074F	1	9605744	+	HiC_scaffold_13	94384626	104132502
chr6	gap		1	623	+	HiC_scaffold_13
chr6	falcon	000315F	6986	1704419	+	HiC_scaffold_13	104133126	105811307
chr6	gap		1	499	+	HiC_scaffold_13
chr6	falcon	000405F	1	953706	+	HiC_scaffold_13	105811807	106581122
chr6	gap		1	23102	+	HiC_scaffold_13
chr6	falcon	001037F	1	140114	+	HiC_scaffold_13	106604225	106720252
chr6	subsequence of a corrected read	ATGAGAGCATCATTGTCCCGCGCTACCGTCTCGCCAGCAAGAACGACGCAGAACACTCGGATCCTTCTGCAGTAAAGCTTTAATGCATCTTGAGAGATAGATGATCAGCTTCTTAGAGGGAGACCCCAAGCTAAGAAACCCAGCCCCTTATATAAGCCTAGGAGCTCCGAGTGAGACGTGTAGAGCCGGGATTGGTGGTTTGCACATCACCCCAGATGACGCCACGGGAGAGGCACAGCTTAAACGGTTAACTCCAACTGACAGCAGATGTCAGCGCCATCTTCTAACGGTTAACTCCAACTGACAGCAGATGTCAGCGCCATCTTCTAACGGCAATAGCGATAGCGAGGGCGGCTCCTCACATCTCCCCCTATTCATTTATTTTTGAAGCAATAGGAC…				HiC_scaffold_13	106720253	106720259
chr6	falcon	000015F	1	17145014	+	HiC_scaffold_13	106720260	124260332
chr7	falcon	000155F	1	4937991	+	HiC_scaffold_10	1	4979563
chr7	gap		1	7639	+	HiC_scaffold_10
chr7	falcon	000633F	1	270444	+	HiC_scaffold_10	4987203	5256653
chr7	gap		1	20241	+	HiC_scaffold_10
chr7	falcon	000299F	1	1925818	+	HiC_scaffold_10	5276895	7239838
chr7	gap		1	8080	+	HiC_scaffold_10
chr7	falcon	000242F	1905537	2963291	-	HiC_scaffold_10	7247919	8382054
chr7	gap		1	17735	+	HiC_scaffold_10
chr7	falcon	000111F	1	6790279	+	HiC_scaffold_10	8399790	15384328
chr7	gap		1	6497	+	HiC_scaffold_10
chr7	falcon	000127F	1	6136878	+	HiC_scaffold_10	15390826	21757733
chr7	gap		1	16350	+	HiC_scaffold_10
chr7	falcon	000190F	2410829	4090200	+	HiC_scaffold_10	21774084	23504430
chr7	gap		1	13793	+	HiC_scaffold_10
chr7	falcon	000319F	1	1671412	+	HiC_scaffold_10	23518224	25274419
chr7	gap		1	8004	+	HiC_scaffold_10
chr7	falcon	000221F	1	3293608	+	HiC_scaffold_10	25282424	28648513
chr7	falcon	000433F	1	724288	+	HiC_scaffold_10	28648514	29283193
chr7	gap		1	9222	+	HiC_scaffold_10
chr7	falcon	000193F	1137186	4043622	-	HiC_scaffold_10	29292416	32331050
chr7	gap		1	24983	+	HiC_scaffold_10
chr7	falcon	000040F	2408438	13085936	+	HiC_scaffold_10	32356034	43515517
chr7	gap		1	14541	+	HiC_scaffold_10
chr7	falcon	000183F	1	4239627	+	HiC_scaffold_10	43530059	47951396
chr7	gap		1	8040	+	HiC_scaffold_10
chr7	falcon	000644F	1	297225	+	HiC_scaffold_10	47959437	48281735
chr7	gap		1	23264	+	HiC_scaffold_10
chr7	falcon	000271F	1	2313109	+	HiC_scaffold_10	48305000	50806981
chr7	gap		1	23656	+	HiC_scaffold_10
chr7	falcon	000424F	1	833713	+	HiC_scaffold_10	50830638	51645569
chr7	gap		1	7799	+	HiC_scaffold_10
chr7	falcon	000094F	25151	8236271	+	HiC_scaffold_10	51653369	60370013
chr7	falcon	000055F	10259036	10917344	+	HiC_scaffold_10	60370014	61065304
chr7	gap		1	18556	+	HiC_scaffold_10
chr7	falcon	000121F	659315	6246238	+	HiC_scaffold_10	61083861	66808980
chr7	falcon	000004F	20664692	22774601	+	HiC_scaffold_10	66808981	69005532
chr7	gap		1	11871	+	HiC_scaffold_10
chr7	falcon	000088F	1	8501069	+	HiC_scaffold_10	69017404	77785222
chr7	falcon	000509F	1	309856	+	HiC_scaffold_10	77785223	78098499
chr7	gap		1	6493	+	HiC_scaffold_10
chr7	falcon	000281F	1	2097896	+	HiC_scaffold_10	78104993	80092158
chr7	falcon	000133F	1606603	5883547	+	HiC_scaffold_10	80092159	84505300
chr7	gap		1	500	+	HiC_scaffold_10
chr7	falcon	000216F	1	3366572	+	HiC_scaffold_10	84505801	88027514
chr7	falcon	000069F	722	9859064	+	HiC_scaffold_10	88027515	98229270
chr7	gap		1	2197	+	HiC_scaffold_10
chr7	falcon	000029F	1	14673280	+	HiC_scaffold_10	98231468	113507716
chr7	gap		1	9249	+	HiC_scaffold_10
chr7	falcon	000292F	1	2098899	+	HiC_scaffold_10	113516966	115682563
chr7	gap		1	8456	+	HiC_scaffold_10
chr7	falcon	000215F	1	3498475	+	HiC_scaffold_10	115691020	119247784
chr7	gap		1	31178	+	HiC_scaffold_10
chr7	falcon	000280F	1	2206830	+	HiC_scaffold_10	119278963	121354536
chr8	falcon	000363F	1	1264047	+	HiC_scaffold_1	1	1304646
chr8	gap		1	6487	+	HiC_scaffold_1
chr8	falcon	000021F	661193	13503735	+	HiC_scaffold_1	1311134	14625668
chr8	falcon	000394F	1	1001448	+	HiC_scaffold_1	14625669	15665393
chr8	gap		1	7528	+	HiC_scaffold_1
chr8	falcon	000017F	1	16724009	+	HiC_scaffold_1	15672922	33095499
chr8	gap		1	6727	+	HiC_scaffold_1
chr8	falcon	000393F	617658	998836	+	HiC_scaffold_1	33102227	33501938
chr8	falcon	000104F	5108	7028777	+	HiC_scaffold_1	33501939	41007642
chr8	falcon	000336F	1	1481302	+	HiC_scaffold_1	41007643	42537471
chr8	gap		1	7090	+	HiC_scaffold_1
chr8	falcon	000176F	24309	830690	+	HiC_scaffold_1	42544562	43414696
chr8	gap		1	2449	+	HiC_scaffold_1
chr8	falcon	000235F	1	3097516	+	HiC_scaffold_1	43417146	46620504
chr8	gap		1	5995	+	HiC_scaffold_1
chr8	falcon	000107F	1	7128496	+	HiC_scaffold_1	46626500	53990565
chr8	gap		1	19058	+	HiC_scaffold_1
chr8	falcon	000053F	1	11027616	+	HiC_scaffold_1	54009624	65422312
chr8	gap		1	7467	+	HiC_scaffold_1
chr8	falcon	000105F	1	7000714	+	HiC_scaffold_1	65429780	72583789
chr8	gap		1	499	+	HiC_scaffold_1
chr8	falcon	000408F	400347	955985	+	HiC_scaffold_1	72584289	73153860
chr8	falcon	000189F	569291	4054011	+	HiC_scaffold_1	73153861	76683604
chr8	falcon	000285F	1	2202827	+	HiC_scaffold_1	76683605	78970875
chr8	gap		1	13333	+	HiC_scaffold_1
chr8	falcon	000090F	1	8392793	+	HiC_scaffold_1	78984209	87494751
chr8	gap		1	7635	+	HiC_scaffold_1
chr8	falcon	000208F	1	3600336	+	HiC_scaffold_1	87502387
chr8	gap		1	10000	+	HiC_scaffold_1
chr8	falcon	000593F	109	370706	+	HiC_scaffold_1	91144971	91429975
chr8	gap		1	7133	+	HiC_scaffold_1
chr8	falcon	000256F	1	2554935	+	HiC_scaffold_1	91437109	94054521
chr8	subsequence of a corrected read	CCACAGAAGAACACAGGTCTACACCACAGT				HiC_scaffold_1	94054522	94055021
chr8	falcon	000079F	1	9126671	+	HiC_scaffold_1	94055022	103253269
chr8	gap		1	20136	+	HiC_scaffold_1
chr8	falcon	000082F	8751874	9047432	-	HiC_scaffold_1	103273406	103530212
chr8	gap		1	8201	+	HiC_scaffold_1
chr8	falcon	000112F	1	6732382	+	HiC_scaffold_1	103538414	110430532
chr8	falcon	000086F	1	8915674	+	HiC_scaffold_1	110430533	119542279
chr8	gap		1	21495	+	HiC_scaffold_1
chr8	falcon	000797F	731	205127	+	HiC_scaffold_1	119563775	119733378
chr9	falcon	000063F	1	191159	+	HiC_scaffold_8	1	4614
chr9	gap		1	5528	+	HiC_scaffold_8
chr9	falcon	000432F	1	773251	+	HiC_scaffold_8	10143	866263
chr9	gap		1	12058	+	HiC_scaffold_8
chr9	falcon	000393F	1	608899	+	HiC_scaffold_8	878322	1338979
chr9	gap		1	34944	+	HiC_scaffold_8
chr9	falcon	000189F	1	550593	+	HiC_scaffold_8	1373924	1917106
chr9	gap		1	13192	+	HiC_scaffold_8
chr9	falcon	000168F	4076244	4571413	-	HiC_scaffold_8	1930299	2479669
chr9	gap		1	405	+	HiC_scaffold_8
chr9	falcon	000134F	2	1385646	-	HiC_scaffold_8	2480075	3948899
chr9	falcon	000059F	9809	602506	-	HiC_scaffold_8	3948900	4543364
chr9	gap		1	4051	+	HiC_scaffold_8
chr9	falcon	000337F	179104	1497952	+	HiC_scaffold_8	4547416	5966040
chr9	subsequence of a corrected read	AGTCTCTT				HiC_scaffold_8	5966041	5966044
chr9	gap		1	1000	+	HiC_scaffold_8
chr9	falcon	000179F	1	4372643	+	HiC_scaffold_8	5967045	10522360
chr9	gap		1	7675	+	HiC_scaffold_8
chr9	falcon	000398F	1	835974	+	HiC_scaffold_8	10530036
chr9	gap		1	10000	+	HiC_scaffold_8
chr9	falcon	000203F	2152	3780957	+	HiC_scaffold_8	11408385	15337952
chr9	gap		1	9485	+	HiC_scaffold_8
chr9	falcon	000561F	1	283981	+	HiC_scaffold_8	15347438	15652861
chr9	gap		1	501	+	HiC_scaffold_8
chr9	falcon	000581F	1	380782	+	HiC_scaffold_8	15653363	15910436
chr9	gap		1	11398	+	HiC_scaffold_8
chr9	falcon	000031F	1	14618795	+	HiC_scaffold_8	15921835	30791394
chr9	falcon	000145F	1	2354867	+	HiC_scaffold_8	30791395	33199167
chr9	gap		1	7716	+	HiC_scaffold_8
chr9	falcon	000022F	1	15829378	+	HiC_scaffold_8	33206884	49318198
chr9	gap		1	4456	+	HiC_scaffold_8
chr9	falcon	000169F	24360	4616618	+	HiC_scaffold_8	49322655	53930072
chr9	gap		1	500	+	HiC_scaffold_8
chr9	falcon	000023F	117685	15730818	+	HiC_scaffold_8	53930573	69328562
chr9	gap		1	6738	+	HiC_scaffold_8
chr9	falcon	000072F	1188953	9614333	+	HiC_scaffold_8	69335301	78193883
chr9	gap		1	7561	+	HiC_scaffold_8
chr9	falcon	000431F	1	827570	+	HiC_scaffold_8	78201445	78950606
chr9	falcon	000228F	666615	3238262	+	HiC_scaffold_8	78950607	81437308
chr9	gap		1	500	+	HiC_scaffold_8
chr9	falcon	000109F	194846	6920192	+	HiC_scaffold_8	81437809	88433549
chr9	falcon	000082F	1	8732100	+	HiC_scaffold_8	88433550	97224215
chr9	falcon	000157F	1	3391009	+	HiC_scaffold_8	97224216	100673658
chr9	falcon	000120F	1	6480300	+	HiC_scaffold_8	100673659	107390249
chr9	gap		1	399	+	HiC_scaffold_8
chr9	falcon	000261F	1	2472361	+	HiC_scaffold_8	107390649	109984972
chr9	gap		1	8080	+	HiC_scaffold_8
chr9	falcon	000187F	1	4208207	+	HiC_scaffold_8	109993053	114151860
chr10	falcon	000273F	1	2355442	+	HiC_scaffold_3	1	2342321
chr10	gap		1	37251	+	HiC_scaffold_3
chr10	falcon	000164F	1	4814620	+	HiC_scaffold_3	2379573	7342457
chr10	gap		1	100	+	HiC_scaffold_3
chr10	falcon	000047F	4	11784337	+	HiC_scaffold_3	7342558	19546332
chr10	falcon	000322F	4	1634951	+	HiC_scaffold_3	19546333	21201442
chr10	gap		1	4847	+	HiC_scaffold_3
chr10	falcon	000417F	1	861512	+	HiC_scaffold_3	21206290	22077260
chr10	gap		1	7980	+	HiC_scaffold_3
chr10	falcon	000014F	3696189	17218038	+	HiC_scaffold_3	22085241	36079653
chr10	gap		1	15829	+	HiC_scaffold_3
chr10	falcon	000019F	1	16411431	+	HiC_scaffold_3	36095483	52539995
chr10	gap		1	100	+	HiC_scaffold_3
chr10	falcon	000869F	1	180761	+	HiC_scaffold_3	52540096	52755085
chr10	falcon	000349F	81919	1403413	+	HiC_scaffold_3	52755086	54118553
chr10	gap		1	29822	+	HiC_scaffold_3
chr10	falcon	000359F	1	1277269	+	HiC_scaffold_3	54148376	55522668
chr10	falcon	000114F	1	6351188	+	HiC_scaffold_3	55522669	61820196
chr10	falcon	000141F	1	5602472	+	HiC_scaffold_3	61820197	67603610
chr10	gap		1	19003	+	HiC_scaffold_3
chr10	falcon	000132F	368258	5847321	+	HiC_scaffold_3	67622614	73352396
chr10	gap		1	7434	+	HiC_scaffold_3
chr10	falcon	000010F	1	17113741	+	HiC_scaffold_3	73359831	90964248
chr10	falcon	000122F	6624	1552800	+	HiC_scaffold_3	90964249	92579253
chr10	falcon	000152F	24861	5189078	+	HiC_scaffold_3	92579254	97875460
chr10	falcon	000395F	10565	962246	+	HiC_scaffold_3	97875461	98877417
chr10	gap		1	8063	+	HiC_scaffold_3
chr10	falcon	000171F	1572750	4538192	+	HiC_scaffold_3	98885481	101935968
chr10	gap		1	8931	+	HiC_scaffold_3
chr10	falcon	000106F	1	7028230	+	HiC_scaffold_3	101944900	108997527
chr10	falcon	000264F	1	2410051	+	HiC_scaffold_3	108997528	111148667
chr11	falcon	000331F	1	1526096	+	HiC_scaffold_4	1	1615069
chr11	gap		1	100	+	HiC_scaffold_4
chr11	falcon	000309F	1	1770555	+	HiC_scaffold_4	1615170	3539083
chr11	subsequence of a corrected read	AACCGTTTAAGCTGTGCCTCTCCCGTGGCGTCATCTGGGGTGATGTGCAAACCACCAATCCCGGCTCTACACGTCTCACTCGGAGCTCCTAGGCTTATATAAGGGGCTGGGTTTCTTAGCTTGGGGTCTCCCTCTAAGAAGCTGATCATCTATCTCTCAAGATGCATTAAAGCTTTACTGCAGAAGGATCCGAGTGTTCTGCGTCGTTCTTGCTGGCGAGACGGTAGCGCGGGACATCTGGTGCCGAAACCCGGGAACTCTTCAACATCGCCGGCGCCGCGGGAGACCCCTCGGAAGACGGGGCGGATTCAGAACTGCAGGGACGTAAGTTCAGAGAGGTATG				HiC_scaffold_4	3539084	3539246
chr11	falcon	000514F	1	502849	+	HiC_scaffold_4	3539247	4034127
chr11	subsequence of a corrected read	TGCTT				HiC_scaffold_4	4034128	4034627
chr11	falcon	000151F	1	5300539	+	HiC_scaffold_4	4034628	9537515
chr11	gap		1	8480	+	HiC_scaffold_4
chr11	falcon	000343F	33568	1413053	+	HiC_scaffold_4	9545996	10990388
chr11	gap		1	5058	+	HiC_scaffold_4
chr11	falcon	000591F	1	389161	+	HiC_scaffold_4	10995447	11362218
chr11	gap		1	9347	+	HiC_scaffold_4
chr11	falcon	000085F	1	8908242	+	HiC_scaffold_4	11371566	20586570
chr11	gap		1	7907	+	HiC_scaffold_4
chr11	falcon	000252F	1	2590268	+	HiC_scaffold_4	20594478	23270745
chr11	gap		1	24892	+	HiC_scaffold_4
chr11	falcon	000233F	2	3109685	+	HiC_scaffold_4	23295638	26403395
chr11	falcon	000118F	1959936	6503124	+	HiC_scaffold_4	26403396	31088959
chr11	falcon	000037F	23310	13477457	+	HiC_scaffold_4	31088960	45240034
chr11	falcon	000048F	1	11893145	+	HiC_scaffold_4	45240035	56760310
chr11	gap		1	5096	+	HiC_scaffold_4
chr11	falcon	000225F	1	3256611	+	HiC_scaffold_4	56765407	60160323
chr11	gap		1	22127	+	HiC_scaffold_4
chr11	falcon	000110F	1	6831635	+	HiC_scaffold_4	60182451	67418300
chr11	gap		1	23067	+	HiC_scaffold_4
chr11	falcon	000083F	1	8965241	+	HiC_scaffold_4	67441368	76701122
chr11	subsequence of a corrected read	ATACCAGGTTTTTGAATGTTCAGTGCCCAGACCCTGGACTGGCACAGTCAGGTCCACAACTCCAACCTGAGAGGCGGGGCCTGCTGCTTCGGGTTTTAAAAGCTGTTGTTGTAGATCCTGAAGACAGAAGT				HiC_scaffold_4	76701123	76701623
chr11	falcon	000404F	1	972073	+	HiC_scaffold_4	76701624	77733875
chr11	falcon	000234F	4831	3067087	+	HiC_scaffold_4	77733876	80977548
chr11	gap		1	15747	+	HiC_scaffold_4
chr11	falcon	000307F	1	1752265	+	HiC_scaffold_4	80993296	82772628
chr11	gap		1	5795	+	HiC_scaffold_4
chr11	falcon	000241F	1	3043299	+	HiC_scaffold_4	82778424	85869977
chr11	gap		1	8637	+	HiC_scaffold_4
chr11	falcon	000244F	1	2772660	+	HiC_scaffold_4	85878615	88751673
chr11	falcon	000093F	37	8299621	+	HiC_scaffold_4	88751674	97356670
chr11	gap		1	8030	+	HiC_scaffold_4
chr11	falcon	000176F	838303	4434410	+	HiC_scaffold_4	97364701	101009716
chr11	gap		1	7938	+	HiC_scaffold_4
chr11	falcon	000246F	1	2775603	+	HiC_scaffold_4	101017655	103907462
chr11	gap		1	144	+	HiC_scaffold_4
chr11	falcon	000122F	1560248	6341392	+	HiC_scaffold_4	103907607	108848677
chr11	gap		1	1449	+	HiC_scaffold_4
chr11	falcon	000332F	1	1585396	+	HiC_scaffold_4	108850127	110478139
chr12	falcon	000005F	1	21436847	+	HiC_scaffold_12	1	21770601
chr12	gap		1	8233	+	HiC_scaffold_12
chr12	falcon	000007F	1	20659751	+	HiC_scaffold_12	21778835	42990748
chr12	gap		1	7897	+	HiC_scaffold_12
chr12	falcon	000950F	1	153474	+	HiC_scaffold_12	42998646	43134813
chr12	gap		1	9526	+	HiC_scaffold_12
chr12	falcon	000243F	1	2831724	+	HiC_scaffold_12	43144340	46193033
chr12	gap		1	7083	+	HiC_scaffold_12
chr12	falcon	000089F	1	8103676	+	HiC_scaffold_12	46200117	54615548
chr12	gap		1	7017	+	HiC_scaffold_12
chr12	falcon	000062F	1	10480951	+	HiC_scaffold_12	54622566	65296450
chr12	gap		1	7699	+	HiC_scaffold_12
chr12	falcon	000341F	1	1431822	+	HiC_scaffold_12	65304150	66811699
chr12	gap		1	6262	+	HiC_scaffold_12
chr12	falcon	000066F	1	9988464	+	HiC_scaffold_12	66817962	77070996
chr12	gap		1	7254	+	HiC_scaffold_12
chr12	falcon	000492F	1	569419	+	HiC_scaffold_12	77078251	77689911
chr12	gap		1	1525	+	HiC_scaffold_12
chr12	falcon	000067F	1	9946877	+	HiC_scaffold_12	77691437
chr12	gap		1	10000	+	HiC_scaffold_12
chr12	falcon	000078F	1	9339808	+	HiC_scaffold_12	87822026	97256908
chr12	gap		1	9300	+	HiC_scaffold_12
chr12	falcon	000145F	2377373	5553824	-	HiC_scaffold_12	97266209	100591552
chr12	falcon	000298F	1	1963902	+	HiC_scaffold_12	100591553	102641841
chr12	gap		1	8991	+	HiC_scaffold_12
chr12	falcon	000010F	17126285	18847059	+	HiC_scaffold_12	102650833	104198721
chr12	gap		1	18601	+	HiC_scaffold_12
chr12	falcon	000557F	1	407526	+	HiC_scaffold_12	104217323	104698548
chr12	gap		1	500	+	HiC_scaffold_12
chr12	falcon	000223F	1	3274275	+	HiC_scaffold_12	104699049	107481000
chr13	falcon	000375F	1	1043559	+	HiC_scaffold_18	1	895204
chr13	gap		1	500	+	HiC_scaffold_18
chr13	falcon	000255F	1	2535068	+	HiC_scaffold_18	895705	3337830
chr13	gap		1	8557	+	HiC_scaffold_18
chr13	falcon	000313F	3605	1712917	+	HiC_scaffold_18	3346388	4978743
chr13	gap		1	500	+	HiC_scaffold_18
chr13	falcon	000378F	1	1080740	+	HiC_scaffold_18	4979244	6032945
chr13	gap		1	501	+	HiC_scaffold_18
chr13	falcon	000117F	1	6596176	+	HiC_scaffold_18	6033447	12614650
chr13	gap		1	501	+	HiC_scaffold_18
chr13	falcon	000406F	16	957828	+	HiC_scaffold_18	12615152	13508833
chr13	gap		1	501	+	HiC_scaffold_18
chr13	falcon	000207F	1	3701161	+	HiC_scaffold_18	13509335	17237989
chr13	gap		1	19222	+	HiC_scaffold_18
chr13	falcon	000549F	1	420031	+	HiC_scaffold_18	17257212	17715216
chr13	falcon	000190F	1	2380667	-	HiC_scaffold_18	17715217	20194881
chr13	gap		1	13300	+	HiC_scaffold_18
chr13	falcon	000357F	25368	1289203	+	HiC_scaffold_18	20208182	21478736
chr13	gap		1	8035	+	HiC_scaffold_18
chr13	falcon	000422F	1	672996	+	HiC_scaffold_18	21486772	22109874
chr13	gap		1	4576	+	HiC_scaffold_18
chr13	falcon	000153F	958153	5103142	+	HiC_scaffold_18	22114451	26388264
chr13	gap		1	500	+	HiC_scaffold_18
chr13	falcon	000382F	1	1083696	+	HiC_scaffold_18	26388765	27463140
chr13	gap		1	8424	+	HiC_scaffold_18
chr13	falcon	000188F	877645	4096537	-	HiC_scaffold_18	27471565
chr13	gap		1	10000	+	HiC_scaffold_18
chr13	falcon	000338F	1	1476153	+	HiC_scaffold_18	30953737	32477133
chr13	gap		1	6775	+	HiC_scaffold_18
chr13	falcon	000258F	1	2498857	+	HiC_scaffold_18	32483909	35118175
chr13	gap		1	6385	+	HiC_scaffold_18
chr13	falcon	000260F	1	2497321	+	HiC_scaffold_18	35124561	37538764
chr13	gap		1	500	+	HiC_scaffold_18
chr13	falcon	000018F	1	16695792	+	HiC_scaffold_18	37539265	54438994
chr13	gap		1	24372	+	HiC_scaffold_18
chr13	falcon	000376F	1	1148400	+	HiC_scaffold_18	54463367	55656593
chr13	gap		1	8128	+	HiC_scaffold_18
chr13	falcon	000209F	1	3625592	+	HiC_scaffold_18	55664722	59438017
chr13	gap		1	27042	+	HiC_scaffold_18
chr13	falcon	000095F	1	8175151	+	HiC_scaffold_18	59465060	67868441
chr13	gap		1	25100	+	HiC_scaffold_18
chr13	falcon	000108F	1	7027136	+	HiC_scaffold_18	67893542	75056232
chr13	falcon	000056F	2171	10897349	+	HiC_scaffold_18	75056233	86101360
chr13	gap		1	9165	+	HiC_scaffold_18
chr13	falcon	002660F	1	12753	+	HiC_scaffold_18	86110526	86120977
chr13	gap		1	6858	+	HiC_scaffold_18
chr13	falcon	000316F	4694	1606408	+	HiC_scaffold_18	86127836	87744835
chr13	gap		1	8144	+	HiC_scaffold_18
chr13	falcon	000068F	1	9861613	+	HiC_scaffold_18	87752980	97874415
chr13	gap		1	6601	+	HiC_scaffold_18
chr13	falcon	000317F	235714	1689273	+	HiC_scaffold_18	97881017	99274718
chr14	falcon	001174F	1	108251	+	HiC_scaffold_20	1	33705
chr14	gap		1	14836	+	HiC_scaffold_20
chr14	falcon	000326F	1	1598495	+	HiC_scaffold_20	48542	1683371
chr14	gap		1	38180	+	HiC_scaffold_20
chr14	falcon	000371F	1	1185269	+	HiC_scaffold_20	1721552	2888267
chr14	gap		1	33615	+	HiC_scaffold_20
chr14	falcon	000632F	1	304280	+	HiC_scaffold_20	2921883	3239500
chr14	gap		1	8749	+	HiC_scaffold_20
chr14	falcon	000089F	8109037	8345697	-	HiC_scaffold_20	3248250	3496717
chr14	gap		1	19391	+	HiC_scaffold_20
chr14	falcon	000294F	1	2038727	+	HiC_scaffold_20	3516109	5668021
chr14	gap		1	21562	+	HiC_scaffold_20
chr14	falcon	000013F	40731	17767327	+	HiC_scaffold_20	5689584	24194809
chr14	falcon	000538F	1	119085	+	HiC_scaffold_20	24194810	24306489
chr14	gap		1	500	+	HiC_scaffold_20
chr14	falcon	000064F	1	10389687	+	HiC_scaffold_20	24306990	34395673
chr14	gap		1	7737	+	HiC_scaffold_20
chr14	falcon	000100F	1	7804135	+	HiC_scaffold_20	34403411	42203822
chr14	falcon	000123F	1	6196873	+	HiC_scaffold_20	42203823	48677488
chr14	falcon	000126F	608545	6074579	+	HiC_scaffold_20	48677489	54381478
chr14	falcon	000138F	1	357586	+	HiC_scaffold_20	54381479	54759222
chr14	gap		1	18861	+	HiC_scaffold_20
chr14	falcon	000096F	1	8068893	+	HiC_scaffold_20	54778084	63086613
chr14	gap		1	8610	+	HiC_scaffold_20
chr14	falcon	000051F	5713	11156214	+	HiC_scaffold_20	63095224	74793652
chr14	gap		1	7821	+	HiC_scaffold_20
chr14	falcon	001065F	2307	130518	+	HiC_scaffold_20	74801474	74928479
chr14	gap		1	4955	+	HiC_scaffold_20
chr14	falcon	000277F	1	2264601	+	HiC_scaffold_20	74933435	77350862
chr14	gap		1	14295	+	HiC_scaffold_20
chr14	falcon	000272F	1	2350555	+	HiC_scaffold_20	77365158	79823138
chr14	gap		1	7952	+	HiC_scaffold_20
chr14	falcon	000014F	1	3689669	+	HiC_scaffold_20	79831091	83396219
chr14	gap		1	17898	+	HiC_scaffold_20
chr14	falcon	000177F	1161	4412533	+	HiC_scaffold_20	83414118	87854995
chr15	falcon	000211F	1	3547655	+	HiC_scaffold_6	1	3694810
chr15	falcon	000568F	88194	416154	+	HiC_scaffold_6	3694811	4034462
chr15	gap		1	30677	+	HiC_scaffold_6
chr15	falcon	000020F	1	16351333	+	HiC_scaffold_6	4065140	20826100
chr15	gap		1	9298	+	HiC_scaffold_6
chr15	falcon	000044F	1	12558169	+	HiC_scaffold_6	20835399	33819596
chr15	gap		1	8739	+	HiC_scaffold_6
chr15	falcon	000451F	3151	679200	+	HiC_scaffold_6	33828336	34421486
chr15	gap		1	8164	+	HiC_scaffold_6
chr15	falcon	000149F	1	5420795	+	HiC_scaffold_6	34429651	40003888
chr15	gap		1	7998	+	HiC_scaffold_6
chr15	falcon	000098F	1562	8025863	+	HiC_scaffold_6	40011887	48586673
chr15	gap		1	7805	+	HiC_scaffold_6
chr15	falcon	000613F	1	336811	+	HiC_scaffold_6	48594479	48807977
chr15	falcon	000288F	35602	2108753	+	HiC_scaffold_6	48807978	50996287
chr15	gap		1	88	+	HiC_scaffold_6
chr15	falcon	000140F	699833	5612819	+	HiC_scaffold_6	50996376
chr15	gap		1	10000	+	HiC_scaffold_6
chr15	falcon	000214F	72772	3469584	+	HiC_scaffold_6	60737207	64317922
chr15	gap		1	19769	+	HiC_scaffold_6
chr15	falcon	000070F	4933	9646566	+	HiC_scaffold_6	64337692	74611065
chr15	gap		1	8072	+	HiC_scaffold_6
chr15	falcon	000324F	1	1611222	+	HiC_scaffold_6	74619138	76087288
chr15	gap		1	15502	+	HiC_scaffold_6
chr15	falcon	000323F	1	1625411	+	HiC_scaffold_6	76102791	77799882
chr15	gap		1	6980	+	HiC_scaffold_6
chr15	falcon	000157F	3411291	4985286	-	HiC_scaffold_6	77806863
chr15	gap		1	10000	+	HiC_scaffold_6
chr15	falcon	000137F	1	5721134	+	HiC_scaffold_6	79066330	80979120
chr15	gap		1	13910	+	HiC_scaffold_6
chr15	falcon	000131F	1	5943813	+	HiC_scaffold_6	80993031	87169159
chr15	gap		1	13377	+	HiC_scaffold_6
chr15	falcon	000546F	196008	428375	+	HiC_scaffold_6	87182537	87415047
chr15	gap		1	14863	+	HiC_scaffold_6
chr15	falcon	000308F	1	74956	+	HiC_scaffold_6	87429911	87493036
chr15	gap		1	3404	+	HiC_scaffold_6
chr15	falcon	000639F	1	293031	+	HiC_scaffold_6	87496441	87748692
chr15	gap		1	22743	+	HiC_scaffold_6
chr15	falcon	000418F	1	824327	+	HiC_scaffold_6	87771436	88323766
chr16	falcon	000119F	1	6507223	+	HiC_scaffold_15	1	6525550
chr16	gap		1	99	+	HiC_scaffold_15
chr16	falcon	000436F	1	799067	+	HiC_scaffold_15	6525650	7332422
chr16	gap		1	9899	+	HiC_scaffold_15
chr16	falcon	000160F	1	4837371	+	HiC_scaffold_15	7342322	12241594
chr16	gap		1	24933	+	HiC_scaffold_15
chr16	falcon	000102F	1	7627344	+	HiC_scaffold_15	12266528	20218070
chr16	falcon	000293F	1	1923010	+	HiC_scaffold_15	20218071	22204893
chr16	falcon	000951F	1	163518	+	HiC_scaffold_15	22204894	22359387
chr16	gap		1	6794	+	HiC_scaffold_15
chr16	falcon	000282F	244424	2229215	+	HiC_scaffold_15	22366182	24372216
chr16	falcon	000134F	1407949	5855931	+	HiC_scaffold_15	24372217	28970298
chr16	falcon	000171F	4756	1556766	-	HiC_scaffold_15	28970299	30581465
chr16	gap		1	27135	+	HiC_scaffold_15
chr16	falcon	000061F	1	10463620	+	HiC_scaffold_15	30608601	41369718
chr16	gap		1	16973	+	HiC_scaffold_15
chr16	falcon	002023F	1	38543	+	HiC_scaffold_15	41386692	41411854
chr16	gap		1	5826	+	HiC_scaffold_15
chr16	falcon	000240F	1	3044126	+	HiC_scaffold_15	41417681	44679120
chr16	gap		1	26000	+	HiC_scaffold_15
chr16	falcon	000065F	60	10121793	+	HiC_scaffold_15	44705121	55187790
chr16	gap		1	10370	+	HiC_scaffold_15
chr16	falcon	000247F	1	2702874	+	HiC_scaffold_15	55198161	57977170
chr16	gap		1	7716	+	HiC_scaffold_15
chr16	falcon	000045F	1	12397204	+	HiC_scaffold_15	57984887	70753153
chr16	falcon	000063F	198198	10482355	+	HiC_scaffold_15	70753154	81432301
chr16	gap		1	6820	+	HiC_scaffold_15
chr16	falcon	000232F	1	3081013	+	HiC_scaffold_15	81439122	84571688
chr16	gap		1	3318	+	HiC_scaffold_15
chr16	falcon	000527F	1	60244		HiC_scaffold_15	84575007
chr16	gap		1	10000	+	HiC_scaffold_15
chr16	falcon	000193F	2001	1124064	+	HiC_scaffold_15	84643598	85680182
chr16	gap		1	6900	+	HiC_scaffold_15
chr16	falcon	000571F	338380	396102	-	HiC_scaffold_15	85687083	85744741
chr16	gap		1	4671	+	HiC_scaffold_15
chr16	falcon	000305F	8	1887383	+	HiC_scaffold_15	85749413	87603965
chr17	falcon	000075F	1	9373204	+	HiC_scaffold_11	1	9549632
chr17	gap		1	500	+	HiC_scaffold_11
chr17	falcon	000097F	1	8030563	+	HiC_scaffold_11	9550133	17728789
chr17	gap		1	4465	+	HiC_scaffold_11
chr17	falcon	000092F	1	8388593	+	HiC_scaffold_11	17733255	26342953
chr17	falcon	000200F	49	3843161	+	HiC_scaffold_11	26342954	30238504
chr17	gap		1	31719	+	HiC_scaffold_11
chr17	falcon	000268F	1	2335460	+	HiC_scaffold_11	30270224	32519346
chr17	gap		1	8308	+	HiC_scaffold_11
chr17	falcon	000667F	18	271158	+	HiC_scaffold_11	32527655	32798879
chr17	gap		1	2334	+	HiC_scaffold_11
chr17	falcon	000028F	1	14186338	+	HiC_scaffold_11	32801214	47211624
chr17	gap		1	1769	+	HiC_scaffold_11
chr17	falcon	000129F	1	6059729	+	HiC_scaffold_11	47213394	53336630
chr17	gap		1	8085	+	HiC_scaffold_11
chr17	falcon	000414F	1	834482	+	HiC_scaffold_11	53344716	54215145
chr17	gap		1	6603	+	HiC_scaffold_11
chr17	falcon	000269F	1	2348110	+	HiC_scaffold_11	54221749	56513556
chr17	falcon	000168F	1	4044123	+	HiC_scaffold_11	56513557	60771325
chr17	falcon	000033F	1	14414957	+	HiC_scaffold_11	60771326	75652573
chr17	gap		1	2074	+	HiC_scaffold_11
chr17	falcon	000353F	220728	1358395	+	HiC_scaffold_11	75654648	76852229
chr17	gap		1	6166	+	HiC_scaffold_11
chr17	falcon	000274F	1	2289710	+	HiC_scaffold_11	76858396
chr17	gap		1	10000	+	HiC_scaffold_11
chr17	falcon	000365F	5	1240879	+	HiC_scaffold_11	79327626	80635772
chr17	gap		1	793	+	HiC_scaffold_11
chr17	falcon	000156F	1	4949819	+	HiC_scaffold_11	80636566	85505749
chr18	falcon	000346F	1	1414850	+	HiC_scaffold_21	1	1421566
chr18	gap		1	8288	+	HiC_scaffold_21
chr18	falcon	000128F	4172	6109759	+	HiC_scaffold_21	1429855	7723864
chr18	gap		1	7576	+	HiC_scaffold_21
chr18	falcon	000046F	10652622	12267313	+	HiC_scaffold_21	7731441
chr18	gap		1	10000	+	HiC_scaffold_21
chr18	falcon	000633F	286253	310020	+	HiC_scaffold_21	9388052	9411677
chr18	subsequence of a corrected read	CAAGAAGGATGTCCTTTTATTCTTGAAAGTACTCCAAATAAACTAACACCATAATTTGAATAATAATAGAGGGGTTGACAGAGACATAATGCATTATGATGAGATGATTA				HiC_scaffold_21	9411678	9412259
chr18	falcon	000118F	14	1939510	+	HiC_scaffold_21	9412260	11443382
chr18	gap		1	10675	+	HiC_scaffold_21
chr18	falcon	000278F	1	2261313	+	HiC_scaffold_21	11454058	13783278
chr18	gap		1	7903	+	HiC_scaffold_21
chr18	falcon	000266F	1	2203920	+	HiC_scaffold_21	13791182	16116307
chr18	falcon	000125F	1	5767593	+	HiC_scaffold_21	16116308	22124047
chr18	gap		1	6739	+	HiC_scaffold_21
chr18	falcon	000236F	1	3099382	+	HiC_scaffold_21	22130787
chr18	gap		1	10000	+	HiC_scaffold_21
chr18	falcon	000237F	1	3058734	+	HiC_scaffold_21	25374881	28649162
chr18	falcon	000080F	6309684	9251274	+	HiC_scaffold_21	28649163	31599800
chr18	gap		1	7190	+	HiC_scaffold_21
chr18	falcon	000257F	134747	2568028	+	HiC_scaffold_21	31606991	34012903
chr18	gap		1	7162	+	HiC_scaffold_21
chr18	falcon	000167F	1	4731064	+	HiC_scaffold_21	34020066	38918547
chr18	falcon	000300F	1	1912895	+	HiC_scaffold_21	38918548	40896171
chr18	gap		1	8167	+	HiC_scaffold_21
chr18	falcon	000548F	11959	428203	+	HiC_scaffold_21	40904339
chr18	gap		1	10000	+	HiC_scaffold_21
chr18	falcon	000050F	1	11322188	+	HiC_scaffold_21	41277065	52889165
chr18	gap		1	74	+	HiC_scaffold_21
chr18	falcon	000356F	1	1310547	+	HiC_scaffold_21	52889240	54026093
chr18	gap		1	1581	+	HiC_scaffold_21
chr18	falcon	000201F	1	3593464	+	HiC_scaffold_21	54027675	57592295
chr18	gap		1	7852	+	HiC_scaffold_21
chr18	falcon	000178F	25108	4389721	+	HiC_scaffold_21	57600148	62057817
chr18	gap		1	5145	+	HiC_scaffold_21
chr18	falcon	000180F	1	4301594	+	HiC_scaffold_21	62062963	66353987
chr18	gap		1	2411	+	HiC_scaffold_21
chr18	falcon	000248F	106477	2546317	+	HiC_scaffold_21	66356399
chr18	gap		1	10000	+	HiC_scaffold_21
chr18	falcon	000021F	248683	587061	+	HiC_scaffold_21	69024828	69118911
chr18	gap		1	500	+	HiC_scaffold_21
chr18	falcon	000434F	145799	754792	+	HiC_scaffold_21	69119412	69611568
chr18	gap		1	500	+	HiC_scaffold_21
chr18	falcon	000265F	661491	2432977	+	HiC_scaffold_21	69612069	71193379
chr18	gap		1	500	+	HiC_scaffold_21
chr18	falcon	000384F	237755	1079048	+	HiC_scaffold_21	71193880	71955936
chr18	gap		1	500	+	HiC_scaffold_21
chr18	falcon	000360F	1	1278487	+	HiC_scaffold_21	71956437	73106746
chr18	gap		1	7572	+	HiC_scaffold_21
chr18	falcon	000354F	1	1282377	+	HiC_scaffold_21	73114319	74439525
chr18	gap		1	500	+	HiC_scaffold_21
chr18	falcon	000263F	82651	2452372	+	HiC_scaffold_21	74440026	76795703
chr18	gap		1	500	+	HiC_scaffold_21
chr19	falcon	000173F	1	4487210	+	HiC_scaffold_19	1	4571520
chr19	subsequence of a corrected read	ACCCATGAGTCACGAAATAGTTTGCATGTACTGAGATGTCCCGC				HiC_scaffold_19	4571521	4571550
chr19	falcon	000205F	1	3750909	+	HiC_scaffold_19	4571551	8480559
chr19	gap		1	8185	+	HiC_scaffold_19
chr19	falcon	000038F	1	13229099	+	HiC_scaffold_19	8488745	22125684
chr19	gap		1	4445	+	HiC_scaffold_19
chr19	falcon	000139F	1	5656796	+	HiC_scaffold_19	22130130	27912283
chr19	falcon	000101F	504	7493717	+	HiC_scaffold_19	27912284	35614478
chr19	falcon	000217F	1	3446513	+	HiC_scaffold_19	35614479	39253106
chr19	gap		1	8303	+	HiC_scaffold_19
chr19	falcon	000055F	1	10236176	+	HiC_scaffold_19	39261410	49908744
chr19	gap		1	499	+	HiC_scaffold_19
chr19	falcon	000194F	1	3845754	+	HiC_scaffold_19	49909244	53818770
chr19	gap		1	501	+	HiC_scaffold_19
chr19	falcon	001469F	1	80018	+	HiC_scaffold_19	53819272	53895950
chr19	gap		1	6889	+	HiC_scaffold_19
chr19	falcon	000227F	1	3171452	+	HiC_scaffold_19	53902840	57137851
chr19	gap		1	4115	+	HiC_scaffold_19
chr19	falcon	000358F	4	1286090	+	HiC_scaffold_19	57141967	58492560
chr19	gap		1	32737	+	HiC_scaffold_19
chr19	falcon	000210F	1	3612248	+	HiC_scaffold_19	58525298	62237451
chr19	gap		1	8307	+	HiC_scaffold_19
chr19	falcon	000087F	1	8408638	+	HiC_scaffold_19	62245759	70909541
chr19	gap		1	8911	+	HiC_scaffold_19
chr19	falcon	000287F	959700	2157314	-	HiC_scaffold_19	70918453	72157535
chr19	falcon	000503F	1	534605	+	HiC_scaffold_19	72157536	72719326
chr19	gap		1	7854	+	HiC_scaffold_19
chr19	falcon	000254F	1	2584086	+	HiC_scaffold_19	72727181	75330604
chr20	falcon	000113F	1	6776902	+	HiC_scaffold_2	1	7027770
chr20	gap		1	33635	+	HiC_scaffold_2
chr20	falcon	001714F	6298	8068		HiC_scaffold_2	7061406	7071200
chr20	falcon	000073F	8	9632707	+	HiC_scaffold_2	7071201	17027067
chr20	falcon	000042F	3846	2450347	-	HiC_scaffold_2	17027068	19639428
chr20	falcon	000380F	111112	1088176	+	HiC_scaffold_2	19639429	20612275
chr20	subsequence of a corrected read	TTTGTTATTTTCCCTCGCCCCTCTAAGAAATACGCCTTTCCTTTTCTGTTCCAGGTAGGGCTTGACGGGTACACAGCTCTAGCCAATCAGACTGCCCAGTCTTTTGTCCTTGGTGGGAGAAAAGGTTGTTCAGGGAGTAGT				HiC_scaffold_2	20612276	20612430
chr20	falcon	000226F	1	1171280	+	HiC_scaffold_2	20612431	21827471
chr20	gap		1	8370	+	HiC_scaffold_2
chr20	falcon	000071F	2001	9391647	+	HiC_scaffold_2	21835842	31465450
chr20	gap		1	6163	+	HiC_scaffold_2
chr20	falcon	000226F	1208067	3287616	+	HiC_scaffold_2	31471614	33651870
chr21	falcon	000342F	1	1448643	+	HiC_scaffold_7	1	1195858
chr21	gap		1	499	+	HiC_scaffold_7
chr21	falcon	000413F	131874	921538	+	HiC_scaffold_7	1196358
chr21	gap		1	10000	+	HiC_scaffold_7
chr21	falcon	000859F	1	98645	+	HiC_scaffold_7	1770476
chr21	gap		1	10000	+	HiC_scaffold_7
chr21	falcon	000761F	90280	167392	-	HiC_scaffold_7	1725798
chr21	gap		1	10000	+	HiC_scaffold_7
chr21	falcon	000482F	221725	577784	+	HiC_scaffold_7	2137830
chr21	gap		1	10000	+	HiC_scaffold_7
chr21	falcon	000270F	1	2339343	+	HiC_scaffold_7	2536657	4880612
chr21	gap		1	7512	+	HiC_scaffold_7
chr21	falcon	000600F	1	371710	+	HiC_scaffold_7	4888125	5392120
chr21	gap		1	16768	+	HiC_scaffold_7
chr21	falcon	000614F	1	324522	+	HiC_scaffold_7	5408889	5541837
chr21	gap		1	9497	+	HiC_scaffold_7
chr21	falcon	000423F	13	810289	+	HiC_scaffold_7	5551335	6390469
chr21	gap		1	8770	+	HiC_scaffold_7
chr21	falcon	000333F	1	1565677	+	HiC_scaffold_7	6399240	8007117
chr21	gap		1	16786	+	HiC_scaffold_7
chr21	falcon	000377F	1	1116375	+	HiC_scaffold_7	8023904	9310891
chr21	gap		1	9663	+	HiC_scaffold_7
chr21	falcon	000386F	1	1060639	+	HiC_scaffold_7	9320555	10266284
chr21	gap		1	23203	+	HiC_scaffold_7
chr21	falcon	000290F	1	2127523	+	HiC_scaffold_7	10289488	12130971
chr21	gap		1	9840	+	HiC_scaffold_7
chr21	falcon	000573F	1	318121	+	HiC_scaffold_7	12140812	12482733
chr21	gap		1	593	+	HiC_scaffold_7
chr21	falcon	000325F	1	1602360	+	HiC_scaffold_7	12483327	13947281
chr21	gap		1	1999	+	HiC_scaffold_7
chr21	falcon	000184F	1	4254682	+	HiC_scaffold_7	13949281	18327795
chr21	gap		1	8562	+	HiC_scaffold_7
chr21	falcon	000854F	1	174872	+	HiC_scaffold_7	18336358	18509513
chr21	gap		1	8150	+	HiC_scaffold_7
chr21	falcon	000253F	1	2569911	+	HiC_scaffold_7	18517664
chr21	gap		1	10000	+	HiC_scaffold_7
chr21	falcon	000887F	1	162358	+	HiC_scaffold_7	21151519	21303521
chr21	gap		1	500	+	HiC_scaffold_7
chr21	falcon	000175F	1	4434222	+	HiC_scaffold_7	21304022	25772566
chr21	falcon	000295F	1	1733073	+	HiC_scaffold_7	25772567	27601711
chr21	gap		1	17728	+	HiC_scaffold_7
chr21	falcon	000303F	1	1915825	+	HiC_scaffold_7	27619440	29446437
chr18	falcon	000163F	1	4754744	+	HiC_scaffold_21	76796204	81383262
chr22	falcon	000499F	1	550546	+	HiC_scaffold_22	1	514575
chr22	gap		1	323	+	HiC_scaffold_22
chr22	falcon	000526F	1	437339	+	HiC_scaffold_22	514899	938167
chr22	gap		1	8020	+	HiC_scaffold_22
chr22	falcon	001766F	1	48825	+	HiC_scaffold_22	946188	988753
chr22	gap		1	20430	+	HiC_scaffold_22
chr22	falcon	000574F	953	401690	+	HiC_scaffold_22	1009184	1336039
chr22	gap		1	1179	+	HiC_scaffold_22
chr22	falcon	001327F	1	94112	+	HiC_scaffold_22	1337219	1429198
chr22	gap		1	10803	+	HiC_scaffold_22
chr22	falcon	000694F	1	268418	+	HiC_scaffold_22	1440002	1708790
chr22	gap		1	6634	+	HiC_scaffold_22
chr22	falcon	000490F	1	578505	+	HiC_scaffold_22	1715425	2241860
chr22	gap		1	501	+	HiC_scaffold_22
chr22	falcon	000590F	1	383315	+	HiC_scaffold_22	2242362	2567726
chr22	gap		1	5435	+	HiC_scaffold_22
chr22	falcon	002393F	1	31361	+	HiC_scaffold_22	2573162	2594209
chr22	gap		1	5299	+	HiC_scaffold_22
chr22	falcon	000559F	1	220933	+	HiC_scaffold_22	2599509	2838980
chr22	gap		1	26173	+	HiC_scaffold_22
chr22	falcon	000535F	1	450222	+	HiC_scaffold_22	2865154	3343878
chr22	gap		1	7956	+	HiC_scaffold_22
chr22	falcon	000374F	1	1156391	+	HiC_scaffold_22	3351835
chr22	gap		1	10000	+	HiC_scaffold_22
chr22	falcon	000901F	1	159535	+	HiC_scaffold_22	4520825	4670819
chr22	gap		1	9449	+	HiC_scaffold_22
chr22	falcon	000555F	1	152232	+	HiC_scaffold_22	4680269	4822307
chr22	gap		1	2518	+	HiC_scaffold_22
chr22	falcon	000669F	1	314455	+	HiC_scaffold_22	4824826	5105144
chr22	gap		1	12830	+	HiC_scaffold_22
chr22	falcon	001328F	1	87543	+	HiC_scaffold_22	5117975
chr22	gap		1	10000	+	HiC_scaffold_22
chr22	falcon	000396F	1	996930	+	HiC_scaffold_22	5204357	6203873
chr22	gap		1	7375	+	HiC_scaffold_22
chr22	falcon	000454F	1	683989	+	HiC_scaffold_22	6211249	6969173
chr22	gap		1	4616	+	HiC_scaffold_22
chr22	falcon	001159F	1	104334	+	HiC_scaffold_22	6973790	7067392
chr22	gap		1	2000	+	HiC_scaffold_22
chr22	falcon	000586F	1	310830	+	HiC_scaffold_22	7069393	7432630
chr22	gap		1	32312	+	HiC_scaffold_22
chr22	falcon	000749F	74060	250616	-	HiC_scaffold_22	7464943
chr22	gap		1	10000	+	HiC_scaffold_22
chr22	falcon	000488F	1	503513	+	HiC_scaffold_22	7656780	8198952
chr22	gap		1	8077	+	HiC_scaffold_22
chr22	falcon	000656F	1	276050	+	HiC_scaffold_22	8207030	8518391
chr22	gap		1	10462	+	HiC_scaffold_22
chr22	falcon	000569F	1	410135	+	HiC_scaffold_22	8528854
chr22	gap		1	10000	+	HiC_scaffold_22
chr22	falcon	000539F	502	437162	+	HiC_scaffold_22	9020698
chr22	gap		1	10000	+	HiC_scaffold_22
chr22	falcon	000383F	1	971759	+	HiC_scaffold_22	9336240
chr22	gap		1	10000	+	HiC_scaffold_22
chr22	falcon	000602F	1277	327137	+	HiC_scaffold_22	9576676
chr22	gap		1	10000	+	HiC_scaffold_22
chr22	falcon	000857F	1	107818	+	HiC_scaffold_22	9846168
chr22	gap		1	10000	+	HiC_scaffold_22
chr22	falcon	000758F	1	184766	+	HiC_scaffold_22	10692837	10880477
chr22	gap		1	100	+	HiC_scaffold_22
chr22	falcon	000562F	1	403794	+	HiC_scaffold_22	10880578	11240285
chr22	gap		1	208	+	HiC_scaffold_22
chr22	falcon	000425F	1	801643	+	HiC_scaffold_22	11240494	12081051
chr22	gap		1	6485	+	HiC_scaffold_22
chr22	falcon	000534F	1	460813	+	HiC_scaffold_22	12087537	12538300
chr22	gap		1	7469	+	HiC_scaffold_22
chr22	falcon	000419F	1	770112	+	HiC_scaffold_22	12545770
chr22	gap		1	10000	+	HiC_scaffold_22
chr22	falcon	000335F	2581	1517104	+	HiC_scaffold_22	13283088
chr22	gap		1	10000	+	HiC_scaffold_22
chr22	falcon	000389F	1	1035836	+	HiC_scaffold_22	14890775	15857511
chr22	gap		1	1741	+	HiC_scaffold_22
chr22	falcon	000415F	1	624122	+	HiC_scaffold_22	15859253	16596344
chr22	gap		1	3369	+	HiC_scaffold_22
chr22	falcon	000477F	1	600482	+	HiC_scaffold_22	16599714	17143784
chr22	falcon	000907F	986	158273	+	HiC_scaffold_22	17143785	17273960
chr22	gap		1	8096	+	HiC_scaffold_22
chr22	falcon	001076F	1	116927	+	HiC_scaffold_22	17282057	17401248
chr22	gap		1	35938	+	HiC_scaffold_22
chr22	falcon	000410F	1	937905	+	HiC_scaffold_22	17437187	18375906
chr22	gap		1	15825	+	HiC_scaffold_22
chr22	falcon	000370F	1	1157215	+	HiC_scaffold_22	18391732
chr22	gap		1	10000	+	HiC_scaffold_22
chr22	falcon	001012F	1	126079	+	HiC_scaffold_22	19692225	19817102
chr22	gap		1	23663	+	HiC_scaffold_22
chr22	falcon	000661F	1	276525	+	HiC_scaffold_22	19840766	20129999
chr22	gap		1	15529	+	HiC_scaffold_22
chr22	falcon	000443F	1	765998	+	HiC_scaffold_22	20145529	20817464
chr22	gap		1	6242	+	HiC_scaffold_22
chr22	falcon	001511F	1	73583	+	HiC_scaffold_22	20823707	20888495
chr22	gap		1	14272	+	HiC_scaffold_22
chr22	falcon	000401F	1	990256	+	HiC_scaffold_22	20902768	21911217
chr22	gap		1	8716	+	HiC_scaffold_22
chr22	falcon	000314F	1	1714028	+	HiC_scaffold_22	21919934	23724306
chr22	gap		1	2849	+	HiC_scaffold_22
chr22	falcon	000605F	1	345413	+	HiC_scaffold_22	23727156	24081003
chr22	gap		1	7322	+	HiC_scaffold_22
chr22	falcon	001552F	1	64048	+	HiC_scaffold_22	24088326	24147216
chr22	gap		1	9264	+	HiC_scaffold_22
chr22	falcon	000411F	1	912270	+	HiC_scaffold_22	24156481	25129277
chr22	gap		1	7670	+	HiC_scaffold_22
chr22	falcon	000469F	1	674710	+	HiC_scaffold_22	25136948	25776063
chr22	gap		1	6170	+	HiC_scaffold_22
chr22	falcon	000851F	1	196899	+	HiC_scaffold_22	25782234	25976583
chr22	gap		1	6175	+	HiC_scaffold_22
chr22	falcon	000426F	1	801970	+	HiC_scaffold_22	25982759	26805218
chr22	gap		1	6156	+	HiC_scaffold_22
chr22	falcon	000361F	1	1268488	+	HiC_scaffold_22	26811375	28109687
chr22	gap		1	5241	+	HiC_scaffold_22
chr22	falcon	002389F	1	28151	+	HiC_scaffold_22	28114929	28141152
chr22	gap		1	31893	+	HiC_scaffold_22
chr22	falcon	002793F	1	20090	+	HiC_scaffold_22	28173046	28192762
chr22	gap		1	280	+	HiC_scaffold_22
chr22	falcon	002560F	1	22116	+	HiC_scaffold_22	28193043	28215091
chr22	gap		1	568	+	HiC_scaffold_22
chr22	falcon	001341F	1	79755	+	HiC_scaffold_22	28215660	28301696
chr22	gap		1	3663	+	HiC_scaffold_22
chr22	falcon	000687F	1	251135	+	HiC_scaffold_22	28305360	28552808
chr22	gap		1	5072	+	HiC_scaffold_22
chr22	falcon	001517F	1	62448	+	HiC_scaffold_22	28557881	28629837
chr22	gap		1	6849	+	HiC_scaffold_22
chr22	falcon	001575F	1	61166	+	HiC_scaffold_22	28636687	28696775
chr22	gap		1	12617	+	HiC_scaffold_22
chr22	falcon	000476F	231576	604442	+	HiC_scaffold_22	28709393	29091948
chr22	gap		1	6708	+	HiC_scaffold_22
chr22	falcon	000674F	1	266822	+	HiC_scaffold_22	29098657	29360209
chr22	gap		1	3248	+	HiC_scaffold_22
chr22	falcon	000453F	1	693180	+	HiC_scaffold_22	29363458	30106952
chr22	gap		1	6462	+	HiC_scaffold_22
chr22	falcon	000537F	1	444853	+	HiC_scaffold_22	30113415	30600682
chr22	gap		1	20726	+	HiC_scaffold_22
chr22	falcon	001397F	1	76022	+	HiC_scaffold_22	30621409	30696938
chr22	gap		1	11446	+	HiC_scaffold_22
chr22	falcon	000297F	1	1992451	+	HiC_scaffold_22	30708385	32779716
chr22	gap		1	7451	+	HiC_scaffold_22
chr22	falcon	001576F	1	40812	+	HiC_scaffold_22	32787168	32822692
chr22	falcon	000705F	1	252007	+	HiC_scaffold_22	32822693	33064883
chr22	gap		1	9935	+	HiC_scaffold_22
chr22	falcon	001096F	1	119006	+	HiC_scaffold_22	33074819	33198299
chr22	gap		1	500	+	HiC_scaffold_22
chr22	falcon	000287F	1	894242	+	HiC_scaffold_22	33198800	34093675
chr22	gap		1	501	+	HiC_scaffold_22
chr22	falcon	000493F	1	572190	+	HiC_scaffold_22	34094177
chr22	gap		1	10000	+	HiC_scaffold_22
chr22	falcon	000902F	1	158135	+	HiC_scaffold_22	34537171	34702798
chr22	gap		1	8458	+	HiC_scaffold_22
chr22	falcon	000676F	1	264156	+	HiC_scaffold_22	34711257	34989190
chr22	gap		1	6306	+	HiC_scaffold_22
chr22	falcon	001313F	1	84231	+	HiC_scaffold_22	34995497	35074646
chr22	gap		1	10054	+	HiC_scaffold_22
chr22	falcon	000399F	1	1002678	+	HiC_scaffold_22	35084701	36113472
chr22	gap		1	5621	+	HiC_scaffold_22
chr22	falcon	000556F	1	417370	+	HiC_scaffold_22	36119094	36553695
chr22	gap		1	869	+	HiC_scaffold_22
chr22	falcon	000515F	1	495855	+	HiC_scaffold_22	36554565	37066976
chr22	gap		1	7166	+	HiC_scaffold_22
chr22	falcon	000456F	1	673538	+	HiC_scaffold_22	37074143	37781822
chr22	gap		1	6111	+	HiC_scaffold_22
chr22	falcon	003200F	1	18103	+	HiC_scaffold_22	37787934	37800521
chr22	gap		1	36937	+	HiC_scaffold_22
chr22	falcon	000295F	1851372	1994414	-	HiC_scaffold_22	37837459
chr22	gap		1	10000	+	HiC_scaffold_22
chr22	falcon	001150F	1	107332	+	HiC_scaffold_22	38129900	38234251
chr22	gap		1	3749	+	HiC_scaffold_22
chr22	falcon	000564F	1	409057	+	HiC_scaffold_22	38238001	38660579
chr22	gap		1	7952	+	HiC_scaffold_22
chr22	falcon	000472F	1	646332	+	HiC_scaffold_22	38668532	39267813
chr22	gap		1	3837	+	HiC_scaffold_22
chr22	falcon	002567F	1	10752	+	HiC_scaffold_22	39271651	39282234
chr22	falcon	000267F	5475	2375305	+	HiC_scaffold_22	39282235	41667580
chr22	gap		1	9644	+	HiC_scaffold_22
chr22	falcon	000304F	825537	1896565	+	HiC_scaffold_22	41677225	42832912
chr22	falcon	000471F	14627	625425	+	HiC_scaffold_22	42832913	43468647
chr22	gap		1	6439	+	HiC_scaffold_22
chr22	falcon	001582F	1	65384	+	HiC_scaffold_22	43475087	43540174
chr22	gap		1	5027	+	HiC_scaffold_22
chr22	falcon	000422F	680936	826398	-	HiC_scaffold_22	43545202
chr22	gap		1	10000	+	HiC_scaffold_22
chr22	falcon	000603F	1	352982	+	HiC_scaffold_22	43672255	44030628
chr22	gap		1	32241	+	HiC_scaffold_22
chr22	falcon	000355F	1	1322473	+	HiC_scaffold_22	44062870	45432795
chr22	gap		1	2225	+	HiC_scaffold_22
chr22	falcon	000785F	1	215686	+	HiC_scaffold_22	45435021	45662965
chr22	gap		1	20269	+	HiC_scaffold_22
chr22	falcon	001031F	1	139750	+	HiC_scaffold_22	45683235	45832093
chr22	gap		1	18821	+	HiC_scaffold_22
chr22	falcon	000403F	1	958173	+	HiC_scaffold_22	45850915	46814539
chr22	gap		1	6350	+	HiC_scaffold_22
chr22	falcon	000666F	1	272627	+	HiC_scaffold_22	46820890	47089989
chr22	gap		1	21158	+	HiC_scaffold_22
chr22	falcon	000125F	5774006	6150690	-	HiC_scaffold_22	47111148	47515033
chr22	falcon	000688F	18321	263793	+	HiC_scaffold_22	47515034	47762591
chr22	gap		1	10626	+	HiC_scaffold_22
chr22	falcon	001056F	1	123398	+	HiC_scaffold_22	47773218	47911839
chr22	gap		1	101	+	HiC_scaffold_22
chr22	falcon	000560F	1	419459	+	HiC_scaffold_22	47911941	48374562
chr22	gap		1	11351	+	HiC_scaffold_22
chr22	falcon	000502F	1	528368	+	HiC_scaffold_22	48385914	48933787
chr22	gap		1	5014	+	HiC_scaffold_22
chr22	falcon	000104F	7072279	7365078	-	HiC_scaffold_22	48938802	49233093
chr22	gap		1	6514	+	HiC_scaffold_22
chr22	falcon	000334F	1	1538222	+	HiC_scaffold_22	49239608	50694918
chr22	gap		1	7774	+	HiC_scaffold_22
chr22	falcon	002950F	1	44557	+	HiC_scaffold_22	50702693	50747224
chr22	gap		1	8254	+	HiC_scaffold_22
chr22	falcon	000675F	1	259835	+	HiC_scaffold_22	50755479	51032160
chr22	gap		1	17012	+	HiC_scaffold_22
chr22	falcon	003251F	1	6384	+	HiC_scaffold_22	51049173	51055548
chr22	gap		1	2175	+	HiC_scaffold_22
chr22	falcon	000903F	19597	159894	+	HiC_scaffold_22	51057724	51202947
chr22	gap		1	12786	+	HiC_scaffold_22
chr22	falcon	000409F	1	950525	+	HiC_scaffold_22	51215734	52255347
chr22	gap		1	24970	+	HiC_scaffold_22
chr22	falcon	000506F	72	518855	+	HiC_scaffold_22	52280318	52892079
chr22	gap		1	25500	+	HiC_scaffold_22
chr22	falcon	000201F	3600255	3780435	-	HiC_scaffold_22	52917580	53104114
chr22	gap		1	6851	+	HiC_scaffold_22
chr22	falcon	000344F	1	1424292	+	HiC_scaffold_22	53110966	54682035
chr22	gap		1	6190	+	HiC_scaffold_22
chr22	falcon	000279F	1	2238764	+	HiC_scaffold_22	54688226	57045629
chr22	gap		1	17280	+	HiC_scaffold_22
chr22	falcon	000228F	1	624806	+	HiC_scaffold_22	57062910	57638897
chr22	gap		1	6665	+	HiC_scaffold_22
chr22	falcon	000657F	1	274075	+	HiC_scaffold_22	57645563	57896939
chr22	gap		1	16314	+	HiC_scaffold_22
chr22	falcon	000327F	1	1593242	+	HiC_scaffold_22	57913254	59516274
chr22	gap		1	8019	+	HiC_scaffold_22
chr22	falcon	000448F	1	723483	+	HiC_scaffold_22	59524294	60271098
chr22	gap		1	11428	+	HiC_scaffold_22
chr22	falcon	000589F	6	378424	+	HiC_scaffold_22	60282527	60645441
chr22	gap		1	24121	+	HiC_scaffold_22
chr22	falcon	000286F	1	2170354	+	HiC_scaffold_22	60669563	62907549
chr22	gap		1	3782	+	HiC_scaffold_22
chr22	falcon	000712F	6097	238893	+	HiC_scaffold_22	62911332	63146850
chr22	gap		1	6168	+	HiC_scaffold_22
chr22	falcon	000880F	1	167053	+	HiC_scaffold_22	63153019	63326103
chr22	gap		1	6899	+	HiC_scaffold_22
chr22	falcon	000381F	4	1087473	+	HiC_scaffold_22	63333003	64470054
chr22	gap		1	1740	+	HiC_scaffold_22
chr22	falcon	000428F	1	797111	+	HiC_scaffold_22	64471795	65204434
chr22	gap		1	11248	+	HiC_scaffold_22
chr22	falcon	000186F	1	4168152	+	HiC_scaffold_22	65215683	69317897
chr22	gap		1	1836	+	HiC_scaffold_22
chr22	falcon	001345F	1	82344	+	HiC_scaffold_22	69319734	69429746
chr22	gap		1	10676	+	HiC_scaffold_22
chr22	falcon	001285F	1	116157	+	HiC_scaffold_22	69440423
chr22	gap		1	10000	+	HiC_scaffold_22
chr22	falcon	000391F	1	1034891	+	HiC_scaffold_22	69457555	70456348
chr22	gap		1	7802	+	HiC_scaffold_22
chr22	falcon	000366F	433546	1189206	+	HiC_scaffold_22	70464151	71263568
chr22	gap		1	4741	+	HiC_scaffold_22
chr22	falcon	000397F	1	999685	+	HiC_scaffold_22	71268310	72325291
chr22	gap		1	20749	+	HiC_scaffold_22
chr22	falcon	000420F	1	859219	+	HiC_scaffold_22	72346041	73236367
chr22	gap		1	36609	+	HiC_scaffold_22
chr22	falcon	000455F	1	682586	+	HiC_scaffold_22	73272977	74062868
chr22	gap		1	19184	+	HiC_scaffold_22
chr22	falcon	000444F	1	740881	+	HiC_scaffold_22	74082053	74895601
chr22	gap		1	7799	+	HiC_scaffold_22
chr22	falcon	002117F	1	36213	+	HiC_scaffold_22	74903401	74927998
chr22	gap		1	27300	+	HiC_scaffold_22
chr22	falcon	001607F	1	59279	+	HiC_scaffold_22	74955299	75002638
chr22	subsequence of a corrected read	GACATAATTAAAAATCTGTAATCCACAAAATTGGAAAATATAAAAATGAATGTTTTATA				HiC_scaffold_22	75002639	75002699
chr22	falcon	000458F	1	683236	+	HiC_scaffold_22	75002700	75747842
chr22	gap		1	8104	+	HiC_scaffold_22
chr22	falcon	000501F	1	526454	+	HiC_scaffold_22	75755947	76302719
chr22	gap		1	5240	+	HiC_scaffold_22
chr22	falcon	000460F	1	678938	+	HiC_scaffold_22	76307960	77035839
chr22	gap		1	9669	+	HiC_scaffold_22
chr22	falcon	000352F	1	1377536	+	HiC_scaffold_22	77045509	78412549
chr22	gap		1	3971	+	HiC_scaffold_22
chr22	falcon	002242F	1	33508	+	HiC_scaffold_22	78416521	78449948
chr22	gap		1	8545	+	HiC_scaffold_22
chr22	falcon	000407F	1	955247	+	HiC_scaffold_22	78458494	79354898
chr22	gap		1	14063	+	HiC_scaffold_22
chr22	falcon	000348F	1	1426264	+	HiC_scaffold_22	79368962	80875221
chr22	gap		1	6244	+	HiC_scaffold_22
chr22	falcon	000101F	7516036	7674230	+	HiC_scaffold_22	80881466	81029015
chr22	gap		1	499	+	HiC_scaffold_22
chr22	falcon	000479F	1	615463	+	HiC_scaffold_22	81029515	81667876
chr22	gap		1	3602	+	HiC_scaffold_22
chr22	falcon	000457F	309071	688259	+	HiC_scaffold_22	81671479	82128179
chr22	gap		1	25132	+	HiC_scaffold_22
chr22	falcon	001419F	1	67471	+	HiC_scaffold_22	82153312	82222469
chr22	gap		1	3281	+	HiC_scaffold_22
chr22	falcon	000650F	1	288885	+	HiC_scaffold_22	82225751	82517186
chr22	gap		1	19874	+	HiC_scaffold_22
chr22	falcon	001953F	1	33136	+	HiC_scaffold_22	82537061	82569528
chr22	gap		1	27933	+	HiC_scaffold_22
chr22	falcon	000340F	1	1487052	+	HiC_scaffold_22	82597462	84111306
chr22	gap		1	8480	+	HiC_scaffold_22
chr22	falcon	000191F	1	4069210	+	HiC_scaffold_22	84119787	88263978
chr22	gap		1	5145	+	HiC_scaffold_22
chr22	falcon	000726F	1	228310	+	HiC_scaffold_22	88269124
chr22	gap		1	10000	+	HiC_scaffold_22
chr22	falcon	000126F	1	601577	-	HiC_scaffold_22	88498724	89147060
chr22	gap		1	28861	+	HiC_scaffold_22
chr22	falcon	000679F	1	270391	+	HiC_scaffold_22	89175922	89484265
chr22	falcon	000485F	1	585900	+	HiC_scaffold_22	89484266	90054233
chr22	gap		1	500	+	HiC_scaffold_22
chr22	falcon	000146F	1	659480	+	HiC_scaffold_22	90054734	90596195
chr22	gap		1	3820	+	HiC_scaffold_22
chr22	falcon	001440F	1	79250	+	HiC_scaffold_22	90600016	90618336
chr22	gap		1	499	+	HiC_scaffold_22
chr22	falcon	000711F	2218	243254	+	HiC_scaffold_22	90618836	90852442
chr22	gap		1	7512	+	HiC_scaffold_22
chr22	falcon	000743F	1	221518	+	HiC_scaffold_22	90859955	91094667
chr22	gap		1	7856	+	HiC_scaffold_22
chr22	falcon	001319F	502	92811	+	HiC_scaffold_22	91102524	91220196
chr22	gap		1	8635	+	HiC_scaffold_22
chr22	falcon	000447F	1	752336	+	HiC_scaffold_22	91228832
chr22	gap		1	10000	+	HiC_scaffold_22
chr22	falcon	001296F	1	88118	+	HiC_scaffold_22	91938698	92039036
chr22	gap		1	3540	+	HiC_scaffold_22
chr22	falcon	000609F	1	334728	+	HiC_scaffold_22	92042577	92368287
chr22	gap		1	9591	+	HiC_scaffold_22
chr22	falcon	000461F	1	305068	+	HiC_scaffold_22	92377879	92701403
chr22	gap		1	6602	+	HiC_scaffold_22
chr22	falcon	001880F	1	42131	+	HiC_scaffold_22	92708006	92736835
chr22	gap		1	23810	+	HiC_scaffold_22
chr22	falcon	003520F	1	5838	+	HiC_scaffold_22	92760646	92766485
chr22	gap		1	6204	+	HiC_scaffold_22
chr22	falcon	000441F	366509	753627	+	HiC_scaffold_22	92772690	93192252
chr22	gap		1	14043	+	HiC_scaffold_22
chr22	falcon	001503F	1	68389	+	HiC_scaffold_22	93206296	93271874
chr22	gap		1	6465	+	HiC_scaffold_22
chr22	falcon	001518F	1	65216	+	HiC_scaffold_22	93278340
chr22	gap		1	10000	+	HiC_scaffold_22
chr22	falcon	000446F	1	742010	+	HiC_scaffold_22	93384705	94177760
chr22	falcon	001034F	1	123263	+	HiC_scaffold_22	94177761	94309346
chr22	gap		1	836	+	HiC_scaffold_22
chr22	falcon	000612F	1	341532	+	HiC_scaffold_22	94310183	94681581
chr22	gap		1	7161	+	HiC_scaffold_22
chr22	falcon	000049F	11153015	11446512	+	HiC_scaffold_22	94688743	94989670
chr22	gap		1	16422	+	HiC_scaffold_22
chr22	falcon	000571F	1	331733	+	HiC_scaffold_22	95006093	95371960
chr22	gap		1	8021	+	HiC_scaffold_22
chr22	falcon	000373F	1	1171030	+	HiC_scaffold_22	95379982	96578969
chr22	gap		1	8707	+	HiC_scaffold_22
chr22	falcon	002894F	1	9898	+	HiC_scaffold_22	96587677	96597561
chr22	gap		1	23189	+	HiC_scaffold_22
chr22	falcon	000283F	1	2207306	+	HiC_scaffold_22	96620751	98873354
chr22	gap		1	10962	+	HiC_scaffold_22
chr22	falcon	000362F	1	1253583	+	HiC_scaffold_22	98884317	100163244
chr22	gap		1	7950	+	HiC_scaffold_22
chr22	falcon	000400F	194	977512	+	HiC_scaffold_22	100171195	101137421
chr22	gap		1	12653	+	HiC_scaffold_22
chr22	falcon	000558F	1	410069	+	HiC_scaffold_22	101150075	101473621
chr22	gap		1	1715	+	HiC_scaffold_22
chr22	falcon	000566F	259419	418459	+	HiC_scaffold_22	101475337	101640464
chr22	gap		1	5987	+	HiC_scaffold_22
chr22	falcon	000507F	1	528416	+	HiC_scaffold_22	101646452	102201074
chr22	gap		1	886	+	HiC_scaffold_22
chr22	falcon	001409F	1	69209	+	HiC_scaffold_22	102201961	102266868
chr22	falcon	000429F	1764	796832	+	HiC_scaffold_22	102266869	103109277
chr22	gap		1	10467	+	HiC_scaffold_22
chr22	falcon	000339F	1	1485709	+	HiC_scaffold_22	103119745	104702156
chr22	gap		1	6157	+	HiC_scaffold_22
chr22	falcon	000442F	1	756769	+	HiC_scaffold_22	104708314	105479775
chr22	gap		1	4149	+	HiC_scaffold_22
chr22	falcon	000496F	1	549640	+	HiC_scaffold_22	105483925	106037837
chr22	gap		1	17548	+	HiC_scaffold_22
chr22	falcon	000466F	1	657815	+	HiC_scaffold_22	106055386	106729281
chr22	gap		1	26693	+	HiC_scaffold_22
chr22	falcon	000310F	1	1765768	+	HiC_scaffold_22	106755975	108574440
chr22	gap		1	6354	+	HiC_scaffold_22
chr22	falcon	000427F	1	649821	+	HiC_scaffold_22	108580795	109094394
chr22	gap		1	500	+	HiC_scaffold_22
chr22	falcon	000865F	139397	164814	+	HiC_scaffold_22	109094895	109114256
chr22	gap		1	26274	+	HiC_scaffold_22
chr22	falcon	000494F	1	561631	+	HiC_scaffold_22	109140531
chr22	gap		1	10000	+	HiC_scaffold_22
chr22	falcon	001193F	1	51613	-	HiC_scaffold_22	109575325	109634063
chr22	gap		1	19377	+	HiC_scaffold_22
chr22	falcon	000709F	1	229866	+	HiC_scaffold_22	109653441	109932899
chr22	falcon	002009F	1	37248	+	HiC_scaffold_22	109932900	109973200
chr22	gap		1	24858	+	HiC_scaffold_22
chr22	falcon	000462F	1	683492	+	HiC_scaffold_22	109998059	110651025
chr22	gap		1	24928	+	HiC_scaffold_22
chr22	falcon	000686F	1	263374	+	HiC_scaffold_22	110675954	110924085
chr22	gap		1	15457	+	HiC_scaffold_22
chr22	falcon	000439F	1	811045	+	HiC_scaffold_22	110939543	111744728
chr22	gap		1	33257	+	HiC_scaffold_22
chr22	falcon	000864F	11247	51054	+	HiC_scaffold_22	111777986	111822495
chr22	gap		1	500	+	HiC_scaffold_22
chr22	falcon	001609F	25816	46086		HiC_scaffold_22	111822996	111843937
chr22	gap		1	1558	+	HiC_scaffold_22
chr22	falcon	000689F	77054	271150	+	HiC_scaffold_22	111845496	111994495
chr22	gap		1	500	+	HiC_scaffold_22
chr22	falcon	000663F	1	295324	+	HiC_scaffold_22	111994996	112258288
chr22	gap		1	18964	+	HiC_scaffold_22
chr22	falcon	000627F	1	313363	+	HiC_scaffold_22	112277253	112593924
chr22	gap		1	22874	+	HiC_scaffold_22
chr22	falcon	003051F	1	16695	+	HiC_scaffold_22	112616799	112633097
chr22	gap		1	9464	+	HiC_scaffold_22
chr22	falcon	001007F	1	137828	+	HiC_scaffold_22	112642562	112722379
chr22	gap		1	6910	+	HiC_scaffold_22
chr22	falcon	000791F	1	196795	+	HiC_scaffold_22	112729290	112946981
chr22	gap		1	101	+	HiC_scaffold_22
chr22	falcon	001649F	1	54764	+	HiC_scaffold_22	112947083	112989017
chr22	gap		1	19014	+	HiC_scaffold_22
chr22	falcon	001240F	1	71223	+	HiC_scaffold_22	113008032	113085394
chr22	gap		1	3671	+	HiC_scaffold_22
chr22	falcon	001349F	1	91895	+	HiC_scaffold_22	113089066	113212100
chr22	gap		1	23137	+	HiC_scaffold_22
chr22	falcon	000714F	1	241206	+	HiC_scaffold_22	113235238
chr22	gap		1	10000	+	HiC_scaffold_22
chr22	falcon	002450F	1	31204	+	HiC_scaffold_22	113579187	113610296
chr22	gap		1	29431	+	HiC_scaffold_22
chr22	falcon	002249F	1	40653	+	HiC_scaffold_22	113639728	113680327
chr22	gap		1	20347	+	HiC_scaffold_22
chr22	falcon	000369F	1	983562	+	HiC_scaffold_22	113700675	114659321
chr22	gap		1	500	+	HiC_scaffold_22
chr22	falcon	000532F	41259	484027	+	HiC_scaffold_22	114659822	114996528
chr22	gap		1	500	+	HiC_scaffold_22
chr22	falcon	000622F	40060	248399	-	HiC_scaffold_22	114997029	115136170
chr22	gap		1	6185	+	HiC_scaffold_22
chr22	falcon	000197F	20595	71119	-	HiC_scaffold_22	115142356	115193736
chr22	gap		1	14422	+	HiC_scaffold_22
chr22	falcon	000623F	1	327629	+	HiC_scaffold_22	115208159
chr22	gap		1	10000	+	HiC_scaffold_22
chr22	falcon	000379F	1	1130356	+	HiC_scaffold_22	115566667	116712002
chr22	gap		1	16437	+	HiC_scaffold_22
chr22	falcon	000301F	1	1693218	+	HiC_scaffold_22	116728440	118470252
chr22	gap		1	25705	+	HiC_scaffold_22
chr22	falcon	000385F	95496	1061943	+	HiC_scaffold_22	118495958	119411788
chr22	gap		1	8982	+	HiC_scaffold_22
chr22	falcon	002565F	1	21058	+	HiC_scaffold_22	119420771	119441817
chr22	gap		1	12880	+	HiC_scaffold_22
chr22	falcon	000320F	1	1665709	+	HiC_scaffold_22	119454698	121170123
chr22	gap		1	48181	+	HiC_scaffold_22
chr22	falcon	002470F	1	28216	+	HiC_scaffold_22	121218305	121239156
chr22	gap		1	38010	+	HiC_scaffold_22
chr22	falcon	000881F	1	169552	+	HiC_scaffold_22	121277167	121455960
chr22	gap		1	13295	+	HiC_scaffold_22
chr22	falcon	001222F	1	105595	+	HiC_scaffold_22	121469256	121575117
chr22	gap		1	8950	+	HiC_scaffold_22
chr22	falcon	000302F	1	1896581	+	HiC_scaffold_22	121584068	123508609
chr22	gap		1	4904	+	HiC_scaffold_22
chr22	falcon	000773F	1	205983	+	HiC_scaffold_22	123513514	123712534
chr22	gap		1	16322	+	HiC_scaffold_22
chr22	falcon	000387F	1	1055255	+	HiC_scaffold_22	123728857	124856593
chr22	falcon	000879F	92	171046	+	HiC_scaffold_22	124856594	125033496
chr22	gap		1	21668	+	HiC_scaffold_22
chr22	falcon	001030F	1	126719	+	HiC_scaffold_22	125055165	125174978
chr22	gap		1	10408	+	HiC_scaffold_22
chr22	falcon	000072F	1	1183582	+	HiC_scaffold_22	125185387	126404863
chr22	gap		1	6723	+	HiC_scaffold_22
chr22	falcon	000491F	1	596347	+	HiC_scaffold_22	126411587	127053517
chr22	gap		1	4220	+	HiC_scaffold_22
chr22	falcon	001680F	1	52652	+	HiC_scaffold_22	127057738
chr22	gap		1	10000	+	HiC_scaffold_22
chr22	falcon	000218F	42855	50476	-	HiC_scaffold_22	127105610	127113167
chr22	gap		1	500	+	HiC_scaffold_22
chr22	falcon	000281F	2106457	2240828	-	HiC_scaffold_22	127113668	127238467
chr22	gap		1	6546	+	HiC_scaffold_22
chr22	falcon	000776F	1	210714	+	HiC_scaffold_22	127245014	127452302
chr22	gap		1	16555	+	HiC_scaffold_22
chr22	falcon	000583F	1	385001	+	HiC_scaffold_22	127468858	127874175
chr22	gap		1	12296	+	HiC_scaffold_22
chr22	falcon	002918F	1	14634	+	HiC_scaffold_22	127886472	127895859
chr22	gap		1	4011	+	HiC_scaffold_22
chr22	falcon	000474F	1	618876	+	HiC_scaffold_22	127899871	128667055
chr22	gap		1	17900	+	HiC_scaffold_22
chr22	falcon	000637F	1	306690	+	HiC_scaffold_22	128684956	129003077
chr22	gap		1	6003	+	HiC_scaffold_22
chr22	falcon	000856F	1	169450	+	HiC_scaffold_22	129009081	129174069
chr22	gap		1	8801	+	HiC_scaffold_22
chr22	falcon	000449F	1	710772	+	HiC_scaffold_22	129182871	129906732
chr22	gap		1	6315	+	HiC_scaffold_22
chr22	falcon	002954F	1	20142	+	HiC_scaffold_22	129913048
chr22	gap		1	10000	+	HiC_scaffold_22
chr22	falcon	001995F	1	51186	+	HiC_scaffold_22	129968830	130017243
chr22	gap		1	5082	+	HiC_scaffold_22
chr22	falcon	003020F	1	16163	-	HiC_scaffold_22	130022326	130039065
