# Supplementary material for: Hamster PIWI proteins bind to piRNAs with stage-specific size variations during oocyte maturation
Source: Nucleic Acids Res. 2021 Feb 15;49(5):2700–20. doi: 10.1093/nar/gkab059 (PMC7969018; doi:10.1093/nar/gkab059)
Supplement: gkab059_Supplemental_Files [file gkab059_supplemental_files.zip › TableS3.xlsx]

## Sheet: Sheet1
Effect of polishing our golden hamster genome assembly by Arrow
	Before polishing with Arrow	After polishing with Arrow
	ratio (%)	ratio (%)
mismatch ratio	0.0012068	0.0011216
insertion/deletion ratio	0.0007203	0.0002774
mismatch and indel ratio	0.0019271	0.001399
nucleotide identity	0.998073	0.998601
