# Supplementary material for: Hamster PIWI proteins bind to piRNAs with stage-specific size variations during oocyte maturation
Source: Nucleic Acids Res. 2021 Feb 15;49(5):2700–20. doi: 10.1093/nar/gkab059 (PMC7969018; doi:10.1093/nar/gkab059)
Supplement: gkab059_Supplemental_Files [file gkab059_supplemental_files.zip › TableS4.xlsx]

## Sheet: Sheet1
Class	Clade/Superfamily	MesAur1.0_HiC
SINE	B1	2.71
	B2	1.69
	B4	2.27
	ID	0.3
	MIR	0.64
	other SINE	0.21
LINE	L1	11.83
	L2	0.5
	other LINE	0.11
LTR	ERV1	0.51
	ERVK	3.18
	ERVL	4.89
	other LTR	0.69
DNA	hAT	0.86
	TcMar	0.24
	other DNA	0.03
Other TE		0.33
Unknown TE		0.08
Total		31.07
